# Supplementary material for: N-Benzoyl-4-methyl­benzene­sulfonamide
Source: Acta Crystallogr Sect E Struct Rep Online. 2010 Apr 10;66(Pt 5):o1039. doi: 10.1107/S1600536810011967 (PMC2979201; doi:10.1107/S1600536810011967)
Supplement: Supplementary file 2 [file e-66-o1039-Isup2.hkl]

# 
# h,k,l, Fc-squared, Fo-squared, sigma(Fo-squared) and status flag 
# 
data_I
_shelx_title ' DAS12 P212121' 
_shelx_refln_list_code          4 
_shelx_F_calc_maximum      118.17 
_exptl_crystal_F_000       576.00 
_reflns_d_resolution_high  0.8001 
 
loop_ 
 _symmetry_equiv_pos_as_xyz 
 'x, y, z' 
 '-x+1/2, -y, z+1/2' 
 'x+1/2, -y+1/2, -z' 
 '-x, y+1/2, -z+1/2' 
 
_cell_length_a     5.1723 
_cell_length_b    14.7850 
_cell_length_c    17.4310 
_cell_angle_alpha  90.000 
_cell_angle_beta   90.000 
_cell_angle_gamma  90.000 
 
_shelx_F_squared_multiplier     1.000 
 
loop_ 
 _refln_index_h 
 _refln_index_k 
 _refln_index_l 
 _refln_F_squared_calc 
 _refln_F_squared_meas 
 _refln_F_squared_sigma 
 _refln_observed_status 
   2   0   0      483.12      519.09      2.37 o 
   4   0   0     1245.73     1178.99      7.81 o 
   6   0   0      200.28      225.26      5.24 o 
   1   1   0      386.90      388.31      2.47 o 
   2   1   0     1498.20     1520.71      3.94 o 
   3   1   0      124.29      117.05      1.92 o 
   4   1   0       12.78       13.32      2.08 o 
   5   1   0       54.69       49.77      2.87 o 
   6   1   0        0.09        1.23      1.77 o 
   0   2   0       97.50      103.81      0.79 o 
   1   2   0     4191.44     3808.85     54.12 o 
   2   2   0       23.09       17.57      0.47 o 
   3   2   0     1145.66     1169.45      6.55 o 
   4   2   0      110.41      122.80      3.71 o 
   5   2   0       58.51       55.87      2.23 o 
   6   2   0        0.47        0.88      2.17 o 
   1   3   0     4217.43     3923.17     15.98 o 
   2   3   0      347.96      341.58      1.37 o 
   3   3   0      513.24      519.24      1.98 o 
   4   3   0      283.73      282.03      2.45 o 
   5   3   0        5.35        4.60      1.54 o 
   6   3   0       10.36       11.57      1.93 o 
   0   4   0     8316.18     7234.16     61.98 o 
   1   4   0       37.92       38.63      0.69 o 
   2   4   0      434.46      401.88      2.78 o 
   3   4   0      345.44      363.03      1.89 o 
   4   4   0      305.26      289.82      5.82 o 
   5   4   0        6.52       10.97      3.37 o 
   6   4   0       37.79       39.47      7.08 o 
   1   5   0     1171.15     1147.91      3.99 o 
   2   5   0        0.13       -0.48      0.48 o 
   3   5   0      551.42      531.74      2.96 o 
   4   5   0        1.40        0.96      1.11 o 
   5   5   0      350.92      356.10      7.95 o 
   6   5   0        6.26        9.75      3.40 o 
   0   6   0      579.36      598.59      5.47 o 
   1   6   0       86.39       74.55      1.45 o 
   2   6   0      253.09      303.00      1.44 o 
   3   6   0        0.25       -0.45      0.93 o 
   4   6   0      120.44      122.47      1.80 o 
   5   6   0        3.20        1.94      1.23 o 
   6   6   0       24.89       27.70      1.89 o 
   1   7   0      623.61      651.38      1.77 o 
   2   7   0      163.90      169.62      1.53 o 
   3   7   0       14.45       13.96      1.06 o 
   4   7   0       43.47       41.36      1.43 o 
   5   7   0       24.22       25.37      1.40 o 
   0   8   0        7.26       13.37      0.90 o 
   1   8   0       26.22       28.63      0.77 o 
   2   8   0     2145.21     2124.58      6.74 o 
   3   8   0      140.52      143.35      1.56 o 
   4   8   0      669.42      679.72      4.54 o 
   5   8   0       20.78       15.29      1.92 o 
   1   9   0        0.63        1.55      1.04 o 
   2   9   0      212.83      209.57      3.66 o 
   3   9   0      456.10      442.14      3.34 o 
   4   9   0       57.17       62.68      4.69 o 
   5   9   0      145.49      151.21      3.71 o 
   0  10   0      301.22      289.23      3.95 o 
   1  10   0       18.98       12.29      1.62 o 
   2  10   0      527.41      531.13      8.80 o 
   3  10   0       32.21       31.48      2.42 o 
   4  10   0       51.10       53.29      3.11 o 
   5  10   0        2.11        2.53      2.86 o 
   1  11   0        0.58       -0.96      1.47 o 
   2  11   0      691.72      668.19      6.85 o 
   3  11   0      111.61      105.39      3.18 o 
   4  11   0        8.47       13.35      2.51 o 
   5  11   0        6.29       14.41      3.26 o 
   0  12   0        1.94       -0.92      2.11 o 
   1  12   0       34.07       36.52      1.94 o 
   2  12   0        0.66        0.40      1.79 o 
   3  12   0       36.17       29.42      2.43 o 
   4  12   0      141.33      142.69      4.36 o 
   1  13   0      790.40      803.48      5.27 o 
   2  13   0       50.80       43.50      2.25 o 
   3  13   0      140.08      127.50      3.70 o 
   4  13   0        0.04       -0.08      2.76 o 
   0  14   0      519.57      535.38      6.59 o 
   1  14   0        8.66        7.92      1.81 o 
   2  14   0       82.58       76.58      6.08 o 
   3  14   0        0.02       -1.74      2.16 o 
   4  14   0       67.01       73.09      3.91 o 
   1  15   0        0.77       -1.89      1.89 o 
   2  15   0       10.39       12.79      3.25 o 
   3  15   0        6.02        7.70      2.81 o 
   0  16   0        0.13       -2.53      2.53 o 
   1  16   0        0.03       -2.06      2.06 o 
   2  16   0      109.32      114.63      2.88 o 
   3  16   0       11.51       23.39      3.54 o 
   1  17   0      161.76      158.87      3.57 o 
   2  17   0        0.55        2.93      3.00 o 
   0  18   0       96.24      115.13      4.37 o 
   1  18   0        5.47        9.80      3.25 o 
   1   0   1      311.92      314.03      1.95 o 
   2   0   1     1461.53     1524.08      9.38 o 
   3   0   1       33.20       42.92      0.84 o 
   4   0   1        0.47        1.57      1.53 o 
   5   0   1       22.25       15.65      2.44 o 
   6   0   1        7.56        7.57      1.80 o 
  -6   1   1       66.71       75.96      2.66 o 
  -5   1   1       14.20       12.69      2.55 o 
  -4   1   1       59.40       60.99      1.81 o 
  -3   1   1      317.80      313.07      2.41 o 
  -2   1   1      262.99      266.85      1.58 o 
  -1   1   1     2050.54     2092.99      8.15 o 
   1   1   1     2063.30     2094.98      8.83 o 
   2   1   1      274.10      272.17      1.11 o 
   3   1   1      312.06      318.17      1.49 o 
   4   1   1       55.33       56.09      2.58 o 
   5   1   1       14.83       12.20      2.72 o 
   6   1   1       67.67       71.09      2.53 o 
  -6   2   1       39.00       40.04      2.31 o 
  -5   2   1      146.13      143.15      5.19 o 
  -4   2   1      133.25      132.82      2.26 o 
  -3   2   1      607.40      635.29      3.39 o 
  -2   2   1      270.97      272.76      1.11 o 
  -1   2   1    11862.44    10579.78    160.13 o 
   0   2   1     1095.14     1127.59      5.24 o 
   1   2   1    11859.81    10485.78    113.41 o 
   2   2   1      268.59      275.57      1.72 o 
   3   2   1      619.93      643.05      2.18 o 
   4   2   1      137.18      133.12      2.20 o 
   5   2   1      147.83      145.46      6.90 o 
   6   2   1       38.87       35.72      2.23 o 
  -6   3   1      114.97      119.46      6.91 o 
  -5   3   1       16.97       14.78      1.65 o 
  -4   3   1       94.67       86.69      1.63 o 
  -3   3   1       20.88       18.20      0.83 o 
  -2   3   1      189.47      202.79      1.04 o 
  -1   3   1     1921.14     2046.06      4.70 o 
   0   3   1      674.99      696.47      2.49 o 
   1   3   1     1942.19     2043.05      5.30 o 
   2   3   1      206.01      211.46      0.91 o 
   3   3   1       20.77       17.81      0.64 o 
   4   3   1       93.14       86.91      2.28 o 
   5   3   1       17.91       16.11      1.73 o 
   6   3   1      113.65      118.37      3.19 o 
  -6   4   1        1.50        4.38      2.29 o 
  -5   4   1       58.50       57.87      2.63 o 
  -4   4   1       76.22       74.60      1.53 o 
  -3   4   1      146.85      146.81      3.52 o 
  -2   4   1      233.27      244.24      1.69 o 
  -1   4   1      662.73      645.46      4.50 o 
   0   4   1       12.06        6.69      0.40 o 
   1   4   1      669.16      653.45      3.21 o 
   2   4   1      234.43      241.97      1.07 o 
   3   4   1      145.97      145.25      1.33 o 
   4   4   1       75.33       71.68      1.54 o 
   5   4   1       57.59       56.75      2.06 o 
   6   4   1        1.40        1.46      3.62 o 
  -6   5   1       11.83       15.20      3.57 o 
  -5   5   1        4.97        5.81      1.33 o 
  -4   5   1      141.15      139.69      1.86 o 
  -3   5   1      514.91      525.39      2.22 o 
  -2   5   1     2131.15     2191.95      6.59 o 
  -1   5   1      255.38      255.32      3.16 o 
   0   5   1      272.01      272.41      1.74 o 
   1   5   1      251.20      250.33      1.38 o 
   2   5   1     2156.16     2201.73      6.63 o 
   3   5   1      515.86      510.18     13.17 o 
   4   5   1      135.79      130.62      3.22 o 
   5   5   1        4.96        6.08      1.43 o 
   6   5   1       12.59       10.40      1.94 o 
  -6   6   1        3.11        2.88      2.36 o 
  -5   6   1       83.15       88.03      2.20 o 
  -4   6   1      166.04      166.45      2.02 o 
  -3   6   1     1097.80     1053.79      3.14 o 
  -2   6   1       15.78       12.79      0.63 o 
  -1   6   1     1178.15     1215.96      2.49 o 
   0   6   1        5.89       13.04      0.59 o 
   1   6   1     1214.56     1240.45      3.84 o 
   2   6   1       16.86       12.61      0.52 o 
   3   6   1     1093.89     1047.32      3.12 o 
   4   6   1      169.85      167.92      2.15 o 
   5   6   1       78.57       80.98      1.79 o 
   6   6   1        2.83        2.50      1.75 o 
  -5   7   1       10.57        9.90      1.53 o 
  -4   7   1      379.02      370.67      4.09 o 
  -3   7   1       71.17       64.37      1.08 o 
  -2   7   1      469.39      449.39      2.87 o 
  -1   7   1      111.55      115.15      1.37 o 
   0   7   1      143.53      166.08      1.07 o 
   1   7   1      116.11      117.93      1.16 o 
   2   7   1      468.87      448.96      1.75 o 
   3   7   1       68.35       62.16      1.07 o 
   4   7   1      386.07      378.68      7.85 o 
   5   7   1       10.78       10.74      1.27 o 
  -5   8   1       15.20       20.81      1.74 o 
  -4   8   1        6.42        9.93      1.65 o 
  -3   8   1      141.88      130.48      2.01 o 
  -2   8   1       58.31       61.21      2.41 o 
  -1   8   1      294.01      317.85      1.79 o 
   0   8   1      290.49      336.75      1.59 o 
   1   8   1      289.14      308.54      2.36 o 
   2   8   1       57.11       59.32      2.34 o 
   3   8   1      143.47      128.71      1.97 o 
   4   8   1        6.40       10.78      2.24 o 
   5   8   1       15.17       17.91      1.93 o 
  -5   9   1        2.96        4.06      3.22 o 
  -4   9   1       77.87       75.03      2.60 o 
  -3   9   1      261.66      252.86      2.70 o 
  -2   9   1      434.60      438.03      2.60 o 
  -1   9   1       13.62       16.99      0.90 o 
   0   9   1       29.02       22.50      1.32 o 
   1   9   1       13.07       16.23      1.32 o 
   2   9   1      434.47      443.99      5.75 o 
   3   9   1      263.39      248.22      2.60 o 
   4   9   1       80.00       78.92      2.39 o 
   5   9   1        3.13        1.80      1.74 o 
  -5  10   1      105.27      107.17      4.19 o 
  -4  10   1        6.74        7.82      2.56 o 
  -3  10   1      244.96      253.68      4.06 o 
  -2  10   1      451.26      462.72      3.99 o 
  -1  10   1       57.94       56.39      1.67 o 
   0  10   1       36.10       40.83      1.53 o 
   1  10   1       61.62       57.55      1.70 o 
   2  10   1      452.64      470.42      3.58 o 
   3  10   1      247.42      248.04      3.99 o 
   4  10   1        6.07        9.48      2.44 o 
   5  10   1      106.30      110.87      4.18 o 
  -5  11   1        7.65       12.09      3.21 o 
  -4  11   1      235.81      227.17      4.71 o 
  -3  11   1        8.99        8.01      2.28 o 
  -2  11   1      272.93      280.43      3.04 o 
  -1  11   1      158.55      146.80      2.37 o 
   0  11   1       22.49       18.98      1.48 o 
   1  11   1      155.56      147.61      2.42 o 
   2  11   1      277.53      278.06      3.00 o 
   3  11   1        8.46       10.26      2.20 o 
   4  11   1      232.00      220.68      4.63 o 
   5  11   1        7.50       13.60      3.18 o 
  -4  12   1        7.65       14.24      2.92 o 
  -3  12   1       39.67       41.04      2.77 o 
  -2  12   1       73.05       65.20      1.96 o 
  -1  12   1      696.94      701.91      7.19 o 
   0  12   1       14.84        9.92      1.83 o 
   1  12   1      687.33      693.41      4.71 o 
   2  12   1       71.50       70.07      2.09 o 
   3  12   1       39.89       40.83      2.88 o 
   4  12   1        7.98       15.67      2.79 o 
  -4  13   1        7.84        9.32      2.85 o 
  -3  13   1       13.16       15.75      2.91 o 
  -2  13   1       96.18       96.17      2.34 o 
  -1  13   1      412.87      422.20      4.05 o 
   0  13   1        2.69       -1.27      1.83 o 
   1  13   1      413.35      415.32      8.94 o 
   2  13   1       95.73      100.24      2.38 o 
   3  13   1       13.08       13.18      2.81 o 
   4  13   1        8.05        9.85      2.98 o 
  -4  14   1       27.43       32.12      3.40 o 
  -3  14   1       29.10       39.63      3.15 o 
  -2  14   1      111.99      111.37      4.47 o 
  -1  14   1      149.23      151.24      2.90 o 
   0  14   1       79.78       68.93      2.86 o 
   1  14   1      141.77      149.72      2.91 o 
   2  14   1      111.36      113.03      2.66 o 
   3  14   1       29.11       28.25      2.75 o 
   4  14   1       26.68       31.39      3.32 o 
  -3  15   1       14.25        9.63      2.89 o 
  -2  15   1      156.15      160.25      4.08 o 
  -1  15   1       64.01       66.68      2.56 o 
   0  15   1      489.64      483.52      4.69 o 
   1  15   1       65.85       72.14      4.57 o 
   2  15   1      157.51      160.06      4.30 o 
   3  15   1       13.46        7.12      2.61 o 
  -3  16   1       23.69       20.49      3.19 o 
  -2  16   1        2.29        5.96      2.26 o 
  -1  16   1       68.20       76.86      2.70 o 
   0  16   1        3.86        9.18      1.91 o 
   1  16   1       66.77       77.32      2.68 o 
   2  16   1        2.34        1.56      2.01 o 
   3  16   1       24.49       18.49      3.39 o 
  -2  17   1        2.33        4.38      3.36 o 
  -1  17   1       10.79        6.39      2.98 o 
   0  17   1        0.67        2.99      3.24 o 
   1  17   1       10.79       10.20      2.72 o 
   2  17   1        2.36       -2.68      2.68 o 
  -1  18   1       27.68       29.29      2.63 o 
   0  18   1       23.07       23.81      4.05 o 
   1  18   1       28.53       19.83      2.66 o 
   1   0   2     2125.78     2151.08      8.44 o 
   2   0   2     1650.33     1615.40      9.05 o 
   3   0   2      115.48      103.13      1.30 o 
   4   0   2      186.49      180.70      6.07 o 
   5   0   2      164.21      167.25      2.85 o 
   6   0   2        6.59        8.58      3.68 o 
  -6   1   2       59.85       60.76      4.70 o 
  -5   1   2       90.51       89.99      2.37 o 
  -4   1   2       41.92       42.60      1.64 o 
  -3   1   2       66.89       72.65      1.24 o 
  -2   1   2      449.82      520.78      1.70 o 
  -1   1   2      845.72      894.77      4.19 o 
   0   1   2     2220.01     2236.61     12.97 o 
   1   1   2      877.17      904.30      3.53 o 
   2   1   2      446.71      516.46      1.65 o 
   3   1   2       65.85       72.48      0.82 o 
   4   1   2       43.14       44.12      1.61 o 
   5   1   2       90.10       87.13      2.38 o 
   6   1   2       59.11       61.56      4.41 o 
  -6   2   2       13.32       10.72      1.75 o 
  -5   2   2        8.96       10.07      1.72 o 
  -4   2   2      132.22      122.73      2.18 o 
  -3   2   2       18.99       20.71      0.73 o 
  -2   2   2      172.18      179.71      1.44 o 
  -1   2   2     2914.16     2841.06      8.81 o 
   0   2   2     9405.37     7634.70    347.45 o 
   1   2   2     2915.17     2856.82     10.51 o 
   2   2   2      171.76      179.39      0.99 o 
   3   2   2       19.14       22.69      0.65 o 
   4   2   2      132.53      124.29      2.19 o 
   5   2   2        9.21        8.29      1.71 o 
   6   2   2       13.24       16.17      2.10 o 
  -6   3   2       49.68       52.29      3.14 o 
  -5   3   2       68.08       67.38      3.86 o 
  -4   3   2      165.04      160.75      1.97 o 
  -3   3   2        9.36       12.12      0.91 o 
  -2   3   2      303.79      281.52      1.12 o 
  -1   3   2     3589.54     3460.88      4.91 o 
   0   3   2     2207.92     2070.82     11.14 o 
   1   3   2     3626.19     3480.51      3.58 o 
   2   3   2      304.85      285.48      3.30 o 
   3   3   2       11.08       14.11      0.60 o 
   4   3   2      161.68      157.02      1.94 o 
   5   3   2       68.33       69.16      2.25 o 
   6   3   2       49.13       47.47      2.95 o 
  -6   4   2       48.12       55.08      3.50 o 
  -5   4   2       61.77       66.95      2.28 o 
  -4   4   2       95.70       89.07      1.63 o 
  -3   4   2      336.77      311.44      1.68 o 
  -2   4   2     2825.01     2818.42      6.38 o 
  -1   4   2      263.99      269.44      1.42 o 
   0   4   2      840.05      824.27      3.47 o 
   1   4   2      256.52      255.45      1.94 o 
   2   4   2     2839.39     2822.07     13.45 o 
   3   4   2      343.70      320.65      3.15 o 
   4   4   2       91.13       86.89      1.59 o 
   5   4   2       62.62       64.61      2.18 o 
   6   4   2       47.26       50.54      2.29 o 
  -6   5   2       28.57       29.67      4.27 o 
  -5   5   2       43.97       43.25      1.58 o 
  -4   5   2       78.13       72.43      1.55 o 
  -3   5   2      184.35      181.72      1.66 o 
  -2   5   2      550.23      538.39      3.75 o 
  -1   5   2     1107.06     1240.05      2.46 o 
   0   5   2      984.72     1043.16      7.63 o 
   1   5   2     1139.54     1243.85      4.47 o 
   2   5   2      551.88      531.24      3.09 o 
   3   5   2      182.83      184.22      2.55 o 
   4   5   2       79.89       75.83      1.59 o 
   5   5   2       41.42       40.81      1.62 o 
   6   5   2       29.60       31.29      4.26 o 
  -6   6   2        3.93        4.12      1.43 o 
  -5   6   2        1.94        0.41      1.27 o 
  -4   6   2       33.71       32.08      1.25 o 
  -3   6   2      102.73       96.29      1.70 o 
  -2   6   2       45.99       49.69      1.30 o 
  -1   6   2      460.44      499.57      3.32 o 
   0   6   2      410.61      498.50      1.32 o 
   1   6   2      466.90      502.20      3.74 o 
   2   6   2       45.01       48.35      0.74 o 
   3   6   2      100.69       96.11      1.22 o 
   4   6   2       35.05       32.65      1.32 o 
   5   6   2        1.74        3.49      1.33 o 
   6   6   2        3.76       -0.64      1.93 o 
  -5   7   2        8.22        8.41      1.30 o 
  -4   7   2      120.76      118.16      2.48 o 
  -3   7   2      305.02      309.32      3.51 o 
  -2   7   2      271.94      270.29      2.33 o 
  -1   7   2       49.85       45.20      0.93 o 
   0   7   2      897.63      929.28      7.83 o 
   1   7   2       52.17       46.36      0.54 o 
   2   7   2      271.52      260.87      1.37 o 
   3   7   2      307.41      308.55      1.85 o 
   4   7   2      123.59      119.46      1.78 o 
   5   7   2        7.53        4.91      1.90 o 
  -5   8   2       20.52       22.33      1.96 o 
  -4   8   2       75.41       77.32      2.17 o 
  -3   8   2      483.52      476.22      3.41 o 
  -2   8   2      466.08      451.81      3.36 o 
  -1   8   2      330.10      360.24      2.74 o 
   0   8   2       44.56       71.01      0.95 o 
   1   8   2      318.19      345.19      4.37 o 
   2   8   2      472.96      451.85      2.72 o 
   3   8   2      486.45      467.10      3.28 o 
   4   8   2       71.49       73.85      2.07 o 
   5   8   2       19.26       23.92      2.80 o 
  -5   9   2       55.46       57.74      3.15 o 
  -4   9   2       88.05       83.90      2.19 o 
  -3   9   2      107.37      108.86      2.28 o 
  -2   9   2      191.25      185.05      2.60 o 
  -1   9   2      167.71      156.87      2.09 o 
   0   9   2      146.55      133.87      3.56 o 
   1   9   2      159.39      148.97      1.44 o 
   2   9   2      187.93      179.66      2.22 o 
   3   9   2      114.31      113.39      3.02 o 
   4   9   2       85.42       80.83      3.12 o 
   5   9   2       55.96       56.83      3.54 o 
  -5  10   2       24.18       25.77      2.17 o 
  -4  10   2       40.21       39.95      1.89 o 
  -3  10   2       57.29       50.90      1.89 o 
  -2  10   2      705.32      683.85      8.91 o 
  -1  10   2      229.63      208.31      3.81 o 
   0  10   2       20.71       19.75      1.38 o 
   1  10   2      228.32      218.68      5.98 o 
   2  10   2      704.84      695.29     18.30 o 
   3  10   2       57.76       51.80      2.46 o 
   4  10   2       38.51       38.34      2.69 o 
   5  10   2       24.88       27.36      3.26 o 
  -5  11   2       10.77       18.31      3.07 o 
  -4  11   2        7.38       11.13      2.56 o 
  -3  11   2      118.13      112.61      3.40 o 
  -2  11   2      278.32      282.20      4.30 o 
  -1  11   2      236.41      227.76      2.86 o 
   0  11   2        0.82       -0.79      1.39 o 
   1  11   2      235.59      231.84      3.56 o 
   2  11   2      278.01      275.64      4.74 o 
   3  11   2      118.89      106.76      3.29 o 
   4  11   2        7.17        9.48      2.67 o 
   5  11   2       10.90       15.47      2.86 o 
  -4  12   2       74.05       87.70      3.65 o 
  -3  12   2       17.95       11.22      2.57 o 
  -2  12   2       58.93       53.31      1.94 o 
  -1  12   2      158.33      161.57      5.08 o 
   0  12   2      257.39      254.54      3.73 o 
   1  12   2      153.96      157.53      2.79 o 
   2  12   2       54.65       49.93      2.37 o 
   3  12   2       17.67       15.39      2.38 o 
   4  12   2       75.26       82.99      3.44 o 
  -4  13   2       78.17       85.30      3.91 o 
  -3  13   2      133.97      124.80      3.72 o 
  -2  13   2      108.94      111.03      3.02 o 
  -1  13   2      191.18      189.71      2.99 o 
   0  13   2      222.49      223.15      3.20 o 
   1  13   2      183.47      189.62      3.06 o 
   2  13   2      112.16      103.60      2.49 o 
   3  13   2      134.74      131.51      3.91 o 
   4  13   2       76.83       83.52      3.78 o 
  -4  14   2       36.78       36.38      3.46 o 
  -3  14   2       11.39        2.88      2.70 o 
  -2  14   2       23.64       23.10      3.55 o 
  -1  14   2       12.60       12.17      1.90 o 
   0  14   2      161.74      162.36      3.05 o 
   1  14   2       11.33        8.47      1.87 o 
   2  14   2       25.61       18.00      1.87 o 
   3  14   2       11.09       17.21      2.81 o 
   4  14   2       35.34       33.02      3.11 o 
  -3  15   2       19.46        6.39      2.93 o 
  -2  15   2        2.63        1.81      2.00 o 
  -1  15   2        7.63        7.29      1.95 o 
   0  15   2        7.83        6.53      1.93 o 
   1  15   2        7.61        5.03      1.88 o 
   2  15   2        2.66        4.56      2.54 o 
   3  15   2       19.49       24.64      3.10 o 
  -3  16   2       11.53       -1.51      2.81 o 
  -2  16   2       24.49       25.75      4.02 o 
  -1  16   2       81.03       90.22      7.23 o 
   0  16   2       73.42       82.72      2.67 o 
   1  16   2       81.09       86.29      4.81 o 
   2  16   2       23.34       27.40      8.35 o 
   3  16   2       10.76        7.73      3.03 o 
  -2  17   2       40.94       30.78      3.67 o 
  -1  17   2       91.19       92.27      8.25 o 
   0  17   2       30.45       38.40      2.48 o 
   1  17   2       91.24       90.36      6.04 o 
   2  17   2       41.45       46.32      3.85 o 
  -1  18   2        8.18       -0.46      2.75 o 
   0  18   2        3.67        3.61      3.48 o 
   1  18   2        8.12       -3.33      3.33 o 
   1   0   3     2814.29     2572.00      4.96 o 
   2   0   3      106.68      115.00      0.77 o 
   3   0   3      250.12      260.90      2.95 o 
   4   0   3       71.26       62.29      2.40 o 
   5   0   3       50.59       54.04      4.08 o 
   6   0   3       23.10       21.51      2.35 o 
  -6   1   3        9.64        9.59      3.67 o 
  -5   1   3      235.68      237.95      3.20 o 
  -4   1   3       24.61       21.40      1.63 o 
  -3   1   3       67.19       68.45      1.37 o 
  -2   1   3       63.92       64.58      0.58 o 
  -1   1   3     6357.17     5879.44     55.03 o 
   0   1   3      226.16      238.39      2.33 o 
   1   1   3     6386.12     5939.05     21.68 o 
   2   1   3       66.99       65.68      0.43 o 
   3   1   3       60.98       64.36      0.79 o 
   4   1   3       25.84       23.55      1.51 o 
   5   1   3      235.79      229.16      5.03 o 
   6   1   3        9.04       11.65      2.65 o 
  -6   2   3       67.04       69.82      3.24 o 
  -5   2   3      141.45      146.01      3.70 o 
  -4   2   3      424.19      426.92      3.49 o 
  -3   2   3      264.84      261.91      1.73 o 
  -2   2   3     1009.26      997.82      6.50 o 
  -1   2   3     5252.07     4964.80     17.40 o 
   0   2   3    12513.88    10620.37     47.19 o 
   1   2   3     5294.08     5066.22     37.05 o 
   2   2   3     1023.47     1021.03      3.39 o 
   3   2   3      257.02      261.72      1.25 o 
   4   2   3      418.98      428.87      8.77 o 
   5   2   3      138.82      135.18      2.55 o 
   6   2   3       67.54       73.03      4.90 o 
  -6   3   3       11.31       12.67      1.98 o 
  -5   3   3      235.28      247.76      3.21 o 
  -4   3   3       88.63       78.28      1.55 o 
  -3   3   3        5.18        4.96      0.75 o 
  -2   3   3      137.47      142.26      0.79 o 
  -1   3   3     2953.83     2842.11      4.03 o 
   0   3   3      264.79      298.12      4.69 o 
   1   3   3     2990.37     2846.56      2.96 o 
   2   3   3      134.70      135.98      1.21 o 
   3   3   3        3.51        3.85      0.50 o 
   4   3   3       88.02       78.74      1.59 o 
   5   3   3      234.90      240.59      7.30 o 
   6   3   3       11.63       12.03      2.08 o 
  -6   4   3       10.10        6.21      3.08 o 
  -5   4   3      107.94      112.14      2.46 o 
  -4   4   3       81.82       83.24      2.42 o 
  -3   4   3       85.59       84.28      0.85 o 
  -2   4   3     1694.93     1747.48      5.71 o 
  -1   4   3       82.75       89.54      1.21 o 
   0   4   3      210.81      214.96      2.81 o 
   1   4   3       81.90       88.40      0.64 o 
   2   4   3     1695.39     1757.11      7.62 o 
   3   4   3       86.71       86.22      1.02 o 
   4   4   3       83.30       84.42      1.65 o 
   5   4   3      108.64      113.55      2.51 o 
   6   4   3       10.22        5.73      3.17 o 
  -6   5   3        0.41       -0.26      1.61 o 
  -5   5   3        1.05       -0.25      1.24 o 
  -4   5   3       50.40       51.57      1.38 o 
  -3   5   3      463.11      464.38      4.81 o 
  -2   5   3      535.40      601.74      4.61 o 
  -1   5   3       88.94       80.75      1.88 o 
   0   5   3      164.77      143.74      1.35 o 
   1   5   3       89.86       80.91      0.83 o 
   2   5   3      535.32      603.68      4.67 o 
   3   5   3      466.97      468.03      3.88 o 
   4   5   3       52.11       53.67      1.44 o 
   5   5   3        1.14       -0.04      1.34 o 
   6   5   3        0.51        2.69      1.67 o 
  -6   6   3       30.70       36.37      3.14 o 
  -5   6   3       44.87       46.79      2.20 o 
  -4   6   3      400.51      404.50      4.95 o 
  -3   6   3      251.69      262.82      2.77 o 
  -2   6   3      441.96      442.97      2.13 o 
  -1   6   3     1241.99     1364.96     21.63 o 
   0   6   3     2102.69     2062.69     13.70 o 
   1   6   3     1261.34     1337.73      7.26 o 
   2   6   3      452.97      439.72      2.71 o 
   3   6   3      243.21      255.41      2.92 o 
   4   6   3      402.88      416.16      2.93 o 
   5   6   3       44.35       43.98      1.61 o 
   6   6   3       31.09       35.34      2.19 o 
  -5   7   3      114.59      123.58      2.82 o 
  -4   7   3       27.22       27.08      3.64 o 
  -3   7   3      762.10      746.26      3.37 o 
  -2   7   3      141.83      147.78      1.76 o 
  -1   7   3     1138.99     1173.52      3.40 o 
   0   7   3      113.32      132.11      0.98 o 
   1   7   3     1144.27     1171.91      2.71 o 
   2   7   3      149.44      153.77      1.11 o 
   3   7   3      761.20      740.15      2.89 o 
   4   7   3       26.11       24.07      1.31 o 
   5   7   3      112.66      117.54      2.72 o 
  -5   8   3       13.86       14.62      1.83 o 
  -4   8   3       45.27       40.20      2.36 o 
  -3   8   3      218.31      226.61      2.60 o 
  -2   8   3      144.08      143.60      1.33 o 
  -1   8   3      113.62      113.41      1.33 o 
   0   8   3      110.82      108.26      1.03 o 
   1   8   3      115.22      116.38      1.32 o 
   2   8   3      143.50      137.53      1.40 o 
   3   8   3      217.35      218.32      4.66 o 
   4   8   3       44.82       41.69      1.72 o 
   5   8   3       13.43       10.93      3.07 o 
  -5   9   3        1.39        1.41      1.84 o 
  -4   9   3       60.70       60.13      3.31 o 
  -3   9   3      174.37      171.41      2.39 o 
  -2   9   3       35.68       35.77      1.09 o 
  -1   9   3       35.25       39.65      1.01 o 
   0   9   3      546.43      594.28      4.05 o 
   1   9   3       36.20       36.90      0.89 o 
   2   9   3       35.35       36.56      1.49 o 
   3   9   3      174.68      166.05      3.31 o 
   4   9   3       59.92       62.97      3.16 o 
   5   9   3        1.43       -0.07      2.60 o 
  -5  10   3       26.88       28.60      2.07 o 
  -4  10   3      173.95      164.37      5.16 o 
  -3  10   3      124.70      122.91      2.18 o 
  -2  10   3      321.28      328.72      2.36 o 
  -1  10   3       48.81       52.71      1.72 o 
   0  10   3       20.52       14.01      1.34 o 
   1  10   3       47.53       46.59      2.19 o 
   2  10   3      316.13      316.72      3.04 o 
   3  10   3      120.79      120.27      3.22 o 
   4  10   3      173.47      171.36      4.28 o 
   5  10   3       27.37       26.56      2.89 o 
  -5  11   3       48.58       50.58      3.32 o 
  -4  11   3       65.27       66.49      3.37 o 
  -3  11   3      258.82      259.44      4.54 o 
  -2  11   3       12.22       10.69      1.53 o 
  -1  11   3      649.56      651.15      4.37 o 
   0  11   3      517.20      522.34      9.46 o 
   1  11   3      630.28      639.73      4.38 o 
   2  11   3       11.62        7.30      2.91 o 
   3  11   3      264.64      258.94      4.52 o 
   4  11   3       66.96       68.21      3.35 o 
   5  11   3       48.03       52.39      3.41 o 
  -4  12   3       52.68       55.55      3.01 o 
  -3  12   3       14.20        4.72      2.52 o 
  -2  12   3      156.42      157.83      6.77 o 
  -1  12   3      318.69      308.99      3.43 o 
   0  12   3      375.03      393.09      3.76 o 
   1  12   3      323.13      313.23      9.24 o 
   2  12   3      159.47      160.99      2.65 o 
   3  12   3       13.42       15.47      2.65 o 
   4  12   3       52.07       56.46      3.30 o 
  -4  13   3       33.47       33.62      2.97 o 
  -2  13   3       52.20       48.58      2.16 o 
  -1  13   3       81.50       77.04      2.42 o 
   0  13   3      333.81      341.79      7.19 o 
   1  13   3       82.75       72.32      2.32 o 
   2  13   3       51.70       50.97      2.14 o 
   3  13   3        3.43        0.63      2.16 o 
   4  13   3       33.90       35.71      3.00 o 
  -4  14   3       32.05       28.95      2.96 o 
  -3  14   3       43.49       37.86      2.76 o 
  -2  14   3       25.58       21.34      1.91 o 
  -1  14   3        8.23        5.89      2.94 o 
   0  14   3      122.00      123.49      2.90 o 
   1  14   3        7.27        9.04      2.42 o 
   2  14   3       24.98       25.23      2.06 o 
   3  14   3       44.06       46.78      3.10 o 
   4  14   3       30.96       32.43      3.04 o 
  -3  15   3       79.17       75.00      3.85 o 
  -2  15   3       19.80       16.38      4.88 o 
  -1  15   3      261.23      261.94      3.77 o 
   0  15   3      124.39      116.88      2.88 o 
   1  15   3      259.60      255.26      4.68 o 
   2  15   3       20.03       15.95      1.92 o 
   3  15   3       79.35       99.84      4.05 o 
  -3  16   3        6.89        0.16      2.70 o 
  -2  16   3       65.36       63.05     12.51 o 
  -1  16   3       59.70       57.04      2.62 o 
   0  16   3        0.03       -2.09      2.09 o 
   1  16   3       59.13       57.60      2.65 o 
   2  16   3       66.40       61.33      7.40 o 
   3  16   3        6.42       17.17      2.97 o 
  -1  17   3       13.52        8.89      5.42 o 
   0  17   3        2.13       -1.18      3.05 o 
   1  17   3       13.57        8.05      4.12 o 
   2  17   3        4.86       11.29      2.97 o 
  -1  18   3        3.46       12.17      3.72 o 
   0  18   3       82.74       76.27     12.91 o 
   1  18   3        3.62       13.01      3.69 o 
   0   0   4     7188.02     7146.00     39.44 o 
   1   0   4    13964.81    12659.75     56.38 o 
   2   0   4      629.53      606.03      4.02 o 
   3   0   4       17.83       17.81      0.93 o 
   4   0   4       40.18       36.36      1.56 o 
   5   0   4      570.84      557.51     19.75 o 
   6   0   4        0.86        2.43      2.41 o 
  -6   1   4       32.78       38.54      3.07 o 
  -5   1   4        6.64        8.62      1.67 o 
  -4   1   4       98.92       95.56      1.97 o 
  -3   1   4      290.09      267.82      2.30 o 
  -2   1   4     1053.89     1048.15      7.61 o 
  -1   1   4     6119.25     5984.55     27.87 o 
   0   1   4       20.54       28.92      0.56 o 
   1   1   4     6102.05     5896.42     30.37 o 
   2   1   4     1063.77     1044.94      4.14 o 
   3   1   4      289.92      267.23      1.57 o 
   4   1   4      103.50       98.06      2.00 o 
   5   1   4        6.38        9.42      2.28 o 
   6   1   4       32.49       37.17      4.05 o 
  -6   2   4       45.90       42.36      2.17 o 
  -5   2   4        1.81        2.60      1.93 o 
  -4   2   4       90.18       90.32      1.95 o 
  -3   2   4      109.31      111.99      1.25 o 
  -2   2   4      764.29      795.92      3.81 o 
  -1   2   4       60.50       56.35      1.05 o 
   0   2   4      449.62      461.37      3.62 o 
   1   2   4       61.88       58.60      1.10 o 
   2   2   4      765.62      794.96      2.54 o 
   3   2   4      110.42      117.20      1.05 o 
   4   2   4       89.48       86.17      1.98 o 
   5   2   4        1.79        2.52      1.69 o 
   6   2   4       46.06       45.76      2.05 o 
  -6   3   4       38.99       36.85      2.88 o 
  -5   3   4       40.76       47.29      2.10 o 
  -4   3   4       21.70       18.68      1.19 o 
  -3   3   4      164.90      174.53      1.20 o 
  -2   3   4     2603.65     2627.76      8.05 o 
  -1   3   4     3015.34     2945.38      8.48 o 
   0   3   4       41.76       32.36      1.20 o 
   1   3   4     3028.08     2941.03     14.88 o 
   2   3   4     2619.01     2643.62     10.39 o 
   3   3   4      163.44      171.61      1.22 o 
   4   3   4       20.71       18.57      1.22 o 
   5   3   4       40.29       49.09      2.06 o 
   6   3   4       40.09       43.80      3.84 o 
  -6   4   4        0.11        1.02      1.84 o 
  -5   4   4      123.73      131.68      2.57 o 
  -4   4   4       48.44       44.10      1.34 o 
  -3   4   4      148.59      138.74      1.45 o 
  -2   4   4     1041.78     1068.82      4.19 o 
  -1   4   4     4764.17     4815.23     29.41 o 
   0   4   4      387.93      403.34      9.05 o 
   1   4   4     4866.65     4814.07     30.96 o 
   2   4   4     1040.37     1055.66      2.25 o 
   3   4   4      147.40      139.31      1.32 o 
   4   4   4       47.57       43.33      1.37 o 
   5   4   4      120.96      124.73      4.58 o 
   6   4   4        0.14       -1.85      1.85 o 
  -6   5   4       75.80       83.86      2.48 o 
  -5   5   4       37.40       36.48      1.49 o 
  -4   5   4      281.92      264.15      3.39 o 
  -3   5   4       11.57       14.17      0.86 o 
  -2   5   4     2318.08     2274.02      7.68 o 
  -1   5   4      176.37      200.72      2.25 o 
   0   5   4      271.18      256.24      3.71 o 
   1   5   4      178.50      201.27      1.85 o 
   2   5   4     2342.10     2276.38      7.49 o 
   3   5   4       12.21       12.62      0.67 o 
   4   5   4      275.73      262.86      2.42 o 
   5   5   4       37.65       39.72      1.55 o 
   6   5   4       75.66       75.48      2.49 o 
  -5   6   4       21.09       20.61      1.91 o 
  -4   6   4      273.81      272.23     11.82 o 
  -3   6   4       78.76       71.35      1.16 o 
  -2   6   4      183.20      175.55      1.47 o 
  -1   6   4      357.72      387.47      2.43 o 
   0   6   4      564.09      593.82      6.73 o 
   1   6   4      357.07      370.95      2.26 o 
   2   6   4      182.29      173.97      1.30 o 
   3   6   4       78.84       71.87      1.07 o 
   4   6   4      273.90      266.16      5.43 o 
   5   6   4       21.35       22.98      1.45 o 
  -5   7   4       52.56       52.93      3.14 o 
  -4   7   4       34.45       31.21      1.64 o 
  -3   7   4      151.43      147.58      1.63 o 
  -2   7   4      400.52      427.66      3.60 o 
  -1   7   4      747.62      817.17      9.52 o 
   0   7   4      342.85      366.23      9.09 o 
   1   7   4      747.15      804.87      3.69 o 
   2   7   4      407.89      426.79      4.14 o 
   3   7   4      150.61      149.80      3.84 o 
   4   7   4       36.10       32.20      1.72 o 
   5   7   4       53.24       50.89      1.96 o 
  -5   8   4       40.87       41.19      2.71 o 
  -4   8   4       90.38       81.62      2.12 o 
  -3   8   4     1288.56     1258.78     35.97 o 
  -2   8   4       87.87       88.08      1.15 o 
  -1   8   4      458.48      463.61      3.54 o 
   0   8   4      167.39      191.57      3.60 o 
   1   8   4      471.62      471.33      2.45 o 
   2   8   4       86.06       85.62      2.17 o 
   3   8   4     1289.77     1252.32      4.31 o 
   4   8   4       89.25       79.87      2.10 o 
   5   8   4       41.08       42.29      2.00 o 
  -5   9   4       13.42       12.17      2.30 o 
  -4   9   4      113.13      119.42      2.43 o 
  -3   9   4      121.50      119.35      2.10 o 
  -2   9   4      436.50      421.49      2.19 o 
  -1   9   4       15.95       17.49      1.23 o 
   0   9   4       82.24       72.25      1.77 o 
   1   9   4       16.60       20.57      0.99 o 
   2   9   4      432.23      418.24      3.23 o 
   3   9   4      122.39      125.19      3.08 o 
   4   9   4      117.16      119.97      3.59 o 
   5   9   4       13.17       12.42      2.73 o 
  -5  10   4       39.94       36.44      2.10 o 
  -4  10   4        7.56        4.35      1.50 o 
  -3  10   4       63.13       55.52      1.77 o 
  -2  10   4       28.42       26.36      2.44 o 
  -1  10   4      134.15      137.40      2.29 o 
   0  10   4       54.39       47.80      1.67 o 
   1  10   4      130.85      136.09      3.88 o 
   2  10   4       28.24       23.50      1.48 o 
   3  10   4       62.84       54.69      2.53 o 
   4  10   4        7.66        4.55      2.08 o 
   5  10   4       39.01       39.75      3.39 o 
  -5  11   4       11.51       16.69      3.25 o 
  -4  11   4       40.13       39.49      1.81 o 
  -3  11   4       27.52       26.42      2.67 o 
  -2  11   4       17.17       16.42      1.65 o 
  -1  11   4      104.85      100.48      2.23 o 
   0  11   4       36.66       39.95      1.78 o 
   1  11   4      104.20       96.64      2.19 o 
   2  11   4       17.69       16.14      1.55 o 
   3  11   4       27.22       18.19      2.31 o 
   4  11   4       40.84       39.12      2.96 o 
   5  11   4       11.65       15.34      3.14 o 
  -4  12   4       18.56       23.53      2.99 o 
  -3  12   4      209.31      208.01      4.33 o 
  -2  12   4       84.70       80.31      2.20 o 
  -1  12   4        6.58        4.23      3.32 o 
   0  12   4       78.72       83.01      2.32 o 
   1  12   4        5.00        3.92      2.74 o 
   2  12   4       84.04       81.69      2.18 o 
   3  12   4      205.85      209.53      4.30 o 
   4  12   4       18.79       22.05      2.87 o 
  -4  13   4      131.08      138.16      4.34 o 
  -3  13   4       17.89       15.29      2.40 o 
  -2  13   4      203.10      196.52      4.46 o 
  -1  13   4       39.67       31.18      3.61 o 
   0  13   4      915.46      902.29      5.75 o 
   1  13   4       39.80       35.59      1.98 o 
   2  13   4      198.07      184.54      2.94 o 
   3  13   4       18.48       17.06      2.39 o 
   4  13   4      131.25      131.02      4.34 o 
  -4  14   4        6.72        7.53      2.89 o 
  -3  14   4       35.22       38.99      3.13 o 
  -2  14   4       38.25       32.15      4.31 o 
  -1  14   4       70.67       66.29      2.27 o 
   0  14   4      241.14      247.79      3.62 o 
   1  14   4       69.58       62.99      2.69 o 
   2  14   4       38.08       38.63      2.19 o 
   3  14   4       35.39       32.85      3.04 o 
   4  14   4        6.66        9.35      2.99 o 
  -3  15   4       32.15       40.13      3.51 o 
  -2  15   4       12.59        7.57      2.10 o 
  -1  15   4       17.25       15.97      3.98 o 
   0  15   4        2.34       -0.03      3.04 o 
   1  15   4       17.14       16.88      2.24 o 
   2  15   4       12.47       12.14      3.47 o 
   3  15   4       32.30       34.02      3.28 o 
  -3  16   4       58.73       64.79      3.48 o 
  -2  16   4       11.84        8.07      3.34 o 
  -1  16   4       78.30       72.15      6.77 o 
   0  16   4       86.15       93.93      7.99 o 
   1  16   4       76.54       81.21      7.18 o 
   2  16   4       11.77        5.92      2.57 o 
   3  16   4       57.86       69.47      3.92 o 
  -2  17   4       53.54       62.18      4.00 o 
  -1  17   4       46.32       44.42      2.42 o 
   0  17   4       81.86       86.22      3.05 o 
   1  17   4       47.08       44.88      2.55 o 
   2  17   4       55.58       55.17      4.06 o 
   0  18   4       26.98       23.53      2.62 o 
   1   0   5       87.64       76.59      0.87 o 
   2   0   5      891.18      979.91      5.70 o 
   3   0   5      145.76      146.32      2.20 o 
   4   0   5       40.37       38.05      1.35 o 
   5   0   5       74.45       78.41      5.48 o 
   6   0   5        0.00        0.04      1.63 o 
  -6   1   5       12.21       13.03      1.91 o 
  -5   1   5       69.97       73.84      3.18 o 
  -4   1   5       96.07      101.85      1.70 o 
  -3   1   5      226.89      206.60      1.81 o 
  -2   1   5      288.60      336.35      2.87 o 
  -1   1   5      544.64      594.15      3.39 o 
   0   1   5      395.93      428.25      1.50 o 
   1   1   5      567.45      599.63      1.41 o 
   2   1   5      290.32      337.73      1.32 o 
   3   1   5      219.16      203.75      2.79 o 
   4   1   5       94.69       97.30      1.70 o 
   5   1   5       69.30       73.30      2.09 o 
   6   1   5       12.03       15.44      1.81 o 
  -6   2   5       47.40       47.83      4.23 o 
  -5   2   5      128.21      125.85      4.44 o 
  -4   2   5      247.10      240.86      2.28 o 
  -3   2   5      165.68      181.75      1.19 o 
  -2   2   5     2173.91     2259.16      9.71 o 
  -1   2   5      796.64      821.11      6.81 o 
   0   2   5       65.31       55.17      0.86 o 
   1   2   5      804.15      825.14      5.10 o 
   2   2   5     2218.47     2279.07      3.15 o 
   3   2   5      165.15      179.73      1.23 o 
   4   2   5      245.92      245.58      2.50 o 
   5   2   5      127.86      127.40      2.51 o 
   6   2   5       49.25       50.76      2.54 o 
  -6   3   5        2.58        4.93      1.84 o 
  -5   3   5      161.58      167.08     11.70 o 
  -4   3   5        7.54        8.55      0.99 o 
  -3   3   5       59.08       56.28      0.94 o 
  -2   3   5      719.50      756.21      3.70 o 
  -1   3   5     1678.21     1682.93      5.26 o 
   0   3   5       19.47       18.73      1.24 o 
   1   3   5     1718.17     1673.60      7.48 o 
   2   3   5      719.05      755.70      1.56 o 
   3   3   5       63.81       59.04      1.07 o 
   4   3   5        7.83        6.65      0.96 o 
   5   3   5      160.07      161.89      2.74 o 
   6   3   5        2.59        4.87      1.56 o 
  -6   4   5        1.42        4.22      1.83 o 
  -5   4   5       39.65       38.77      6.07 o 
  -4   4   5       47.99       47.06      1.24 o 
  -3   4   5      155.92      144.43      1.13 o 
  -2   4   5      575.54      574.18      2.95 o 
  -1   4   5      359.55      339.23      2.19 o 
   0   4   5      250.82      257.75      4.32 o 
   1   4   5      360.74      332.99      6.01 o 
   2   4   5      580.26      570.21      2.32 o 
   3   4   5      155.43      139.62      1.33 o 
   4   4   5       46.65       43.52      1.37 o 
   5   4   5       39.21       36.15      1.85 o 
   6   4   5        1.54        3.06      3.43 o 
  -6   5   5        3.25        6.24      2.98 o 
  -5   5   5       26.22       28.48      3.04 o 
  -4   5   5      156.86      152.46      2.52 o 
  -3   5   5      254.28      244.11      1.43 o 
  -2   5   5      227.40      245.67      1.38 o 
  -1   5   5     2348.65     2471.74     30.56 o 
   0   5   5      154.40      131.84      1.29 o 
   1   5   5     2378.78     2494.46      9.50 o 
   2   5   5      225.60      242.02      2.14 o 
   3   5   5      257.97      243.44      1.75 o 
   4   5   5      155.91      154.57      1.97 o 
   5   5   5       25.64       27.38      1.93 o 
   6   5   5        3.17        1.17      1.82 o 
  -5   6   5       19.99       14.54      1.78 o 
  -4   6   5      259.90      256.41      9.69 o 
  -3   6   5       52.97       55.96      1.10 o 
  -2   6   5      621.02      622.22      2.79 o 
  -1   6   5       26.41       28.90      1.70 o 
   0   6   5      805.13      814.61      3.01 o 
   1   6   5       27.57       28.22      1.05 o 
   2   6   5      645.65      638.77      6.25 o 
   3   6   5       54.24       58.07      1.19 o 
   4   6   5      252.65      250.82      3.63 o 
   5   6   5       20.03       18.80      2.90 o 
  -5   7   5        5.29        6.88      2.13 o 
  -4   7   5       57.21       56.35      1.93 o 
  -3   7   5      542.64      542.20      3.33 o 
  -2   7   5       23.74       23.06      0.96 o 
  -1   7   5      234.95      206.57      2.00 o 
   0   7   5      596.72      663.02     14.33 o 
   1   7   5      245.03      218.04      1.27 o 
   2   7   5       24.33       21.50      2.15 o 
   3   7   5      550.10      539.32      4.64 o 
   4   7   5       56.35       53.97      1.78 o 
   5   7   5        5.05        6.95      2.17 o 
  -5   8   5        1.95        3.79      3.69 o 
  -4   8   5       13.10       13.19      1.49 o 
  -3   8   5       73.57       79.30      1.63 o 
  -2   8   5       32.56       31.95      1.07 o 
  -1   8   5       67.73       64.61      1.41 o 
   0   8   5      490.11      499.84      9.49 o 
   1   8   5       67.85       66.76      1.44 o 
   2   8   5       30.02       32.37      1.86 o 
   3   8   5       73.22       73.68      4.07 o 
   4   8   5       12.89       10.89      2.16 o 
   5   8   5        2.02        2.24      2.34 o 
  -5   9   5       26.01       26.71      2.09 o 
  -4   9   5        8.34       10.42      1.55 o 
  -3   9   5      129.28      141.63      1.89 o 
  -2   9   5       48.42       51.94      1.11 o 
  -1   9   5      245.36      239.46      2.31 o 
   0   9   5      347.02      361.54      6.31 o 
   1   9   5      245.05      242.27      2.15 o 
   2   9   5       47.91       49.27      1.77 o 
   3   9   5      133.05      132.61      3.12 o 
   4   9   5        8.57        9.80      2.41 o 
   5   9   5       26.22       30.24      2.94 o 
  -5  10   5       39.13       39.32      2.23 o 
  -4  10   5       87.08       97.56      2.40 o 
  -3  10   5      238.54      236.67      2.85 o 
  -2  10   5      174.58      169.92      1.61 o 
  -1  10   5       52.18       53.73      1.82 o 
   0  10   5      624.52      621.11      4.13 o 
   1  10   5       51.78       55.01      1.85 o 
   2  10   5      172.24      172.06      3.83 o 
   3  10   5      238.34      231.88      4.10 o 
   4  10   5       90.48      104.28      3.64 o 
   5  10   5       39.52       38.15      2.98 o 
  -4  11   5        1.40        0.98      1.47 o 
  -3  11   5      263.30      286.00      3.67 o 
  -2  11   5       43.79       43.96      1.40 o 
  -1  11   5      285.07      271.54      3.21 o 
   0  11   5      349.37      334.24      3.39 o 
   1  11   5      283.59      275.86      3.21 o 
   2  11   5       42.67       42.28      1.75 o 
   3  11   5      258.96      276.09      4.67 o 
   4  11   5        1.52        1.29      2.26 o 
  -4  12   5       13.29       13.96      2.38 o 
  -3  12   5       24.76       25.98      2.39 o 
  -2  12   5      176.17      174.88      2.80 o 
  -1  12   5       23.93       21.42      1.97 o 
   0  12   5        4.77        2.62      2.09 o 
   1  12   5       23.95       19.09      1.83 o 
   2  12   5      170.10      167.62      2.75 o 
   3  12   5       25.03       29.33      2.63 o 
   4  12   5       14.02       14.50      2.80 o 
  -4  13   5       19.95       24.04      2.91 o 
  -3  13   5       29.36       23.86      2.64 o 
  -2  13   5        6.42        7.05      1.87 o 
  -1  13   5      141.06      139.19      2.85 o 
   0  13   5      378.32      370.48      4.02 o 
   1  13   5      139.68      135.97      2.72 o 
   2  13   5        6.46        8.15      2.68 o 
   3  13   5       29.57       29.05      2.64 o 
   4  13   5       20.02       25.43      2.89 o 
  -3  14   5        5.15       -2.47      2.47 o 
  -2  14   5      246.75      253.98      3.53 o 
  -1  14   5       24.11       20.51      2.00 o 
   0  14   5       16.11       14.75      2.96 o 
   1  14   5       24.59       21.43      1.97 o 
   2  14   5      241.20      243.37      3.47 o 
   3  14   5        5.01        7.20      2.65 o 
  -3  15   5       53.24       51.64      3.20 o 
  -2  15   5       10.36       12.38      2.40 o 
  -1  15   5      210.40      221.93      3.58 o 
   0  15   5       17.03       14.67      2.16 o 
   1  15   5      213.98      216.07      5.26 o 
   2  15   5       10.35        9.78      1.83 o 
   3  15   5       50.84       57.59      3.60 o 
  -2  16   5       34.39       40.74      3.56 o 
  -1  16   5       17.33       16.08      4.45 o 
   0  16   5        0.05       -1.42      2.12 o 
   1  16   5       17.46       16.00      2.19 o 
   2  16   5       34.39       45.43      2.37 o 
  -2  17   5       51.23       52.23      3.54 o 
  -1  17   5       50.88       58.41      4.34 o 
   0  17   5       31.79       39.67      2.55 o 
   1  17   5       50.98       62.93      7.62 o 
   2  17   5       51.33       46.53      3.70 o 
   0   0   6     4061.10     3882.55      9.01 o 
   1   0   6      321.93      340.64      2.29 o 
   2   0   6       16.25       13.84      0.37 o 
   3   0   6     1107.31     1088.78      3.79 o 
   4   0   6      335.78      321.20      2.59 o 
   5   0   6       43.55       35.38      2.97 o 
   6   0   6       57.34       58.45      4.98 o 
  -6   1   6       11.72       16.09      2.31 o 
  -5   1   6       37.00       32.31      1.75 o 
  -4   1   6      453.00      432.15      5.01 o 
  -3   1   6       53.30       56.03      2.14 o 
  -2   1   6      579.55      586.97      3.69 o 
  -1   1   6     1391.10     1360.03      6.63 o 
   0   1   6     1676.13     1615.84     25.40 o 
   1   1   6     1371.42     1343.92      7.79 o 
   2   1   6      602.75      589.58      1.63 o 
   3   1   6       53.67       53.57      1.16 o 
   4   1   6      449.22      439.02      5.37 o 
   5   1   6       36.92       36.55      2.22 o 
   6   1   6       12.08       13.01      1.82 o 
  -6   2   6        0.68        4.35      1.77 o 
  -5   2   6       40.35       39.11      4.46 o 
  -4   2   6       52.73       58.69      4.45 o 
  -3   2   6      106.88      112.16      2.64 o 
  -2   2   6      691.83      721.19      3.16 o 
  -1   2   6      453.39      510.26      3.84 o 
   0   2   6      304.63      332.54      2.06 o 
   1   2   6      454.45      511.01      3.09 o 
   2   2   6      691.98      715.72      3.07 o 
   3   2   6      108.13      109.15      1.47 o 
   4   2   6       52.44       52.49      1.39 o 
   5   2   6       40.66       41.36      1.95 o 
   6   2   6        0.65       -0.25      1.59 o 
  -6   3   6       30.10       33.19      3.02 o 
  -5   3   6      221.81      221.54      4.35 o 
  -4   3   6      161.31      163.64      2.65 o 
  -3   3   6      244.81      229.99      3.67 o 
  -2   3   6      471.90      507.25      1.82 o 
  -1   3   6      457.48      455.02      2.49 o 
   0   3   6      131.34      124.06      2.99 o 
   1   3   6      461.84      446.18      4.21 o 
   2   3   6      486.44      516.40      1.66 o 
   3   3   6      239.19      227.14      1.62 o 
   4   3   6      158.49      160.81      3.23 o 
   5   3   6      219.65      219.85      4.30 o 
   6   3   6       30.77       31.86      1.83 o 
  -6   4   6       29.10       25.21      3.24 o 
  -5   4   6      127.72      128.02      3.90 o 
  -4   4   6      237.05      227.38      2.41 o 
  -3   4   6      733.61      676.36      4.11 o 
  -2   4   6      439.26      498.45      2.49 o 
  -1   4   6     1672.65     1788.79     14.11 o 
   0   4   6       13.38       21.33      2.56 o 
   1   4   6     1704.56     1795.22      3.54 o 
   2   4   6      451.93      507.92      2.39 o 
   3   4   6      731.19      685.92      6.28 o 
   4   4   6      232.52      225.28      1.99 o 
   5   4   6      128.04      139.60      4.04 o 
   6   4   6       30.52       31.06      1.89 o 
  -5   5   6       50.80       51.71      2.92 o 
  -4   5   6      141.71      140.09      2.50 o 
  -3   5   6      110.94      107.94      1.35 o 
  -2   5   6      448.87      457.06      7.31 o 
  -1   5   6     2055.81     2114.10     13.11 o 
   0   5   6      996.65      992.74      3.24 o 
   1   5   6     2051.32     2077.47      9.79 o 
   2   5   6      469.33      459.59      2.43 o 
   3   5   6      112.05      104.47      1.22 o 
   4   5   6      137.76      137.41      2.11 o 
   5   5   6       50.60       54.37      1.84 o 
  -5   6   6        4.83        6.54      1.77 o 
  -4   6   6       29.50       29.55      1.65 o 
  -3   6   6       45.73       37.62      1.33 o 
  -2   6   6        1.46        3.26      0.83 o 
  -1   6   6      264.32      324.44      2.43 o 
   0   6   6      640.94      654.88      5.54 o 
   1   6   6      269.40      319.54      4.25 o 
   2   6   6        1.34        2.46      0.46 o 
   3   6   6       44.35       38.13      1.12 o 
   4   6   6       28.86       25.57      1.24 o 
   5   6   6        5.10        6.43      1.62 o 
  -5   7   6       16.23       14.25      1.85 o 
  -4   7   6       31.96       33.23      1.82 o 
  -3   7   6      178.56      166.85      1.70 o 
  -2   7   6      181.49      195.14      2.03 o 
  -1   7   6      342.01      377.02      3.61 o 
   0   7   6      367.71      353.44      2.30 o 
   1   7   6      347.03      376.75      4.65 o 
   2   7   6      186.37      188.58      2.96 o 
   3   7   6      175.23      165.60      2.52 o 
   4   7   6       32.99       34.69      1.69 o 
   5   7   6       16.49       14.15      1.76 o 
  -5   8   6       84.52       90.02      2.53 o 
  -4   8   6      107.74      104.75      2.40 o 
  -3   8   6        0.50       -0.49      0.87 o 
  -2   8   6      389.40      375.87      2.44 o 
  -1   8   6      372.81      392.63      2.84 o 
   0   8   6      307.68      349.74      6.39 o 
   1   8   6      376.09      400.79      4.49 o 
   2   8   6      384.08      382.33      4.22 o 
   3   8   6        0.88       -0.98      1.57 o 
   4   8   6      109.76      103.45      3.29 o 
   5   8   6       83.00       84.63      3.63 o 
  -5   9   6       23.35       24.55      3.45 o 
  -4   9   6       83.43       80.41      2.22 o 
  -3   9   6      164.07      163.90      2.03 o 
  -2   9   6      153.56      159.52      1.81 o 
  -1   9   6      305.23      315.40      2.68 o 
   0   9   6     2237.28     2297.73     10.59 o 
   1   9   6      307.40      312.15      2.44 o 
   2   9   6      151.77      152.44      3.08 o 
   3   9   6      161.87      152.06      3.39 o 
   4   9   6       85.06       80.68      3.30 o 
   5   9   6       22.06       21.62      3.10 o 
  -5  10   6        3.42        2.99      1.97 o 
  -4  10   6       31.48       28.27      1.78 o 
  -3  10   6      169.95      173.13      2.65 o 
  -2  10   6       62.87       66.82      1.44 o 
  -1  10   6       90.62       83.62      3.14 o 
   0  10   6      198.05      178.73      3.70 o 
   1  10   6       87.65       81.33      2.80 o 
   2  10   6       64.25       66.29      1.88 o 
   3  10   6      168.94      160.66      3.64 o 
   4  10   6       32.45       28.44      2.76 o 
   5  10   6        3.04        2.18      2.87 o 
  -4  11   6       24.89       25.21      2.66 o 
  -3  11   6      131.37      129.88      2.84 o 
  -2  11   6       10.82       10.73      1.13 o 
  -1  11   6        2.30       -1.34      2.89 o 
   0  11   6      305.41      312.99      7.87 o 
   1  11   6        2.11        0.61      1.67 o 
   2  11   6       11.12        8.34      1.99 o 
   3  11   6      130.19      118.29      3.61 o 
   4  11   6       24.90       20.98      2.74 o 
  -4  12   6       37.13       35.25      3.07 o 
  -3  12   6       33.77       46.17      2.86 o 
  -2  12   6        7.31        1.69      1.79 o 
  -1  12   6      460.98      461.41      4.17 o 
   0  12   6      204.91      212.83      4.70 o 
   1  12   6      457.09      445.44      6.06 o 
   2  12   6        7.00        3.15      1.72 o 
   3  12   6       31.92       39.63      2.74 o 
   4  12   6       38.68       33.80      2.87 o 
  -4  13   6       43.93       46.06      3.44 o 
  -3  13   6       96.29      109.68      3.50 o 
  -2  13   6       86.75       84.54      4.99 o 
  -1  13   6      114.60      116.60      2.66 o 
   0  13   6      280.97      283.67      3.69 o 
   1  13   6      115.43      117.26      2.64 o 
   2  13   6       82.87       84.91      2.39 o 
   3  13   6       96.46       95.57      3.61 o 
   4  13   6       44.45       40.59      2.87 o 
  -3  14   6       22.54       29.94      2.72 o 
  -2  14   6       18.26       16.13      2.19 o 
  -1  14   6       30.83       27.64      2.03 o 
   0  14   6       25.24       19.38      3.46 o 
   1  14   6       33.30       29.75      2.19 o 
   2  14   6       18.20       22.14      2.09 o 
   3  14   6       21.21       11.19      3.15 o 
  -3  15   6       52.55       57.68      3.23 o 
  -2  15   6       13.39        7.33      1.98 o 
  -1  15   6       43.08       40.18      2.55 o 
   0  15   6       30.81       30.17      2.23 o 
   1  15   6       42.88       40.77      2.43 o 
   2  15   6       13.46       14.16      2.09 o 
   3  15   6       52.77       62.38      4.08 o 
  -2  16   6        9.22       -0.09      3.04 o 
  -1  16   6       38.70       38.29      2.50 o 
   0  16   6       67.50       68.32      2.58 o 
   1  16   6       38.47       37.08      2.25 o 
   2  16   6        9.82        9.41      2.32 o 
  -1  17   6        4.61        4.20      5.93 o 
   0  17   6       13.86       18.85      2.36 o 
   1  17   6        4.68        4.24      2.19 o 
   1   0   7     1878.20     1922.94     14.24 o 
   2   0   7       20.07       23.03      0.62 o 
   3   0   7      136.05      141.30      2.09 o 
   4   0   7       82.94       88.13      2.76 o 
   5   0   7        5.11        0.62      2.05 o 
   6   0   7       11.13       15.49      3.51 o 
  -6   1   7       29.75       32.10      1.95 o 
  -5   1   7       21.63       21.34      1.76 o 
  -4   1   7      103.87      102.52      3.13 o 
  -3   1   7      395.66      387.26      5.27 o 
  -2   1   7      986.51      988.72      3.29 o 
  -1   1   7      111.09      100.43      0.91 o 
   0   1   7       31.53       37.94      0.95 o 
   1   1   7      108.51      100.76      2.67 o 
   2   1   7      984.20      973.39      7.59 o 
   3   1   7      396.15      387.94      3.03 o 
   4   1   7      102.12       99.81      2.14 o 
   5   1   7       22.40       17.67      1.63 o 
   6   1   7       29.07       33.17      2.08 o 
  -6   2   7       33.23       33.29      2.99 o 
  -5   2   7       59.39       64.23      3.33 o 
  -4   2   7      388.81      369.00      9.87 o 
  -3   2   7      542.50      532.83      4.22 o 
  -2   2   7     1187.16     1175.42     10.09 o 
  -1   2   7      679.08      699.22      3.51 o 
   0   2   7        0.82        2.74      0.55 o 
   1   2   7      697.73      712.89      2.01 o 
   2   2   7     1197.89     1168.38      4.39 o 
   3   2   7      537.57      511.48      3.69 o 
   4   2   7      380.30      361.64      3.98 o 
   5   2   7       60.97       58.65      2.25 o 
   6   2   7       34.03       37.67      1.99 o 
  -6   3   7       47.88       54.33      3.49 o 
  -5   3   7       31.70       29.25      3.06 o 
  -4   3   7      247.73      245.46      5.08 o 
  -3   3   7      623.29      599.24      3.12 o 
  -2   3   7      218.77      228.48      1.69 o 
  -1   3   7      672.20      664.11      3.25 o 
   0   3   7      575.10      538.77      7.29 o 
   1   3   7      659.90      642.26      1.85 o 
   2   3   7      228.06      236.03      2.76 o 
   3   3   7      628.00      602.65      3.29 o 
   4   3   7      239.39      225.87      2.17 o 
   5   3   7       31.66       32.37      1.86 o 
   6   3   7       48.84       54.48      2.09 o 
  -5   4   7       25.74       18.77      2.82 o 
  -4   4   7       85.62       86.25      2.07 o 
  -3   4   7      438.31      415.55      2.92 o 
  -2   4   7       49.83       66.19      1.11 o 
  -1   4   7       61.46       61.74      1.27 o 
   0   4   7      507.29      531.74      7.84 o 
   1   4   7       60.34       62.60      2.54 o 
   2   4   7       50.66       65.43      1.31 o 
   3   4   7      438.51      408.06      3.89 o 
   4   4   7       86.43       82.28      1.35 o 
   5   4   7       25.31       25.03      3.07 o 
  -5   5   7       13.76       15.12      2.33 o 
  -4   5   7       92.01       90.46      1.81 o 
  -3   5   7      366.20      352.68      2.15 o 
  -2   5   7      136.99      156.44      1.54 o 
  -1   5   7       49.29       48.20      1.19 o 
   0   5   7       22.14       24.89      0.95 o 
   1   5   7       46.24       45.78      0.70 o 
   2   5   7      141.01      158.96      1.63 o 
   3   5   7      369.53      356.99      1.97 o 
   4   5   7       88.48       85.68      1.48 o 
   5   5   7       14.67       15.27      1.66 o 
  -5   6   7       43.37       44.42      2.12 o 
  -4   6   7      107.67      101.72      2.10 o 
  -3   6   7      300.95      289.11      3.35 o 
  -2   6   7      104.07      108.26      2.01 o 
  -1   6   7      562.78      588.34      3.30 o 
   0   6   7     2013.32     2006.42      4.96 o 
   1   6   7      576.38      588.81      4.29 o 
   2   6   7      109.53      108.04      1.19 o 
   3   6   7      299.67      280.34      5.45 o 
   4   6   7      105.32       98.06      1.98 o 
   5   6   7       44.03       42.42      1.81 o 
  -5   7   7       27.35       30.45      1.96 o 
  -4   7   7      221.22      206.64      4.14 o 
  -3   7   7      120.51      117.75      2.36 o 
  -2   7   7      262.68      258.97      2.60 o 
  -1   7   7      709.88      707.85      3.68 o 
   0   7   7     2378.94     2496.16      7.01 o 
   1   7   7      701.59      655.93      5.33 o 
   2   7   7      263.07      261.92      3.50 o 
   3   7   7      124.04      117.05      3.00 o 
   4   7   7      219.43      206.22      2.66 o 
   5   7   7       27.08       28.82      1.72 o 
  -5   8   7       12.72       12.07      1.97 o 
  -4   8   7       69.05       63.38      2.00 o 
  -3   8   7        6.18        6.76      0.92 o 
  -2   8   7      182.36      177.43      2.42 o 
  -1   8   7       40.81       41.52      1.38 o 
   0   8   7       80.64       89.97      4.68 o 
   1   8   7       41.70       38.89      2.18 o 
   2   8   7      181.21      172.89      3.14 o 
   3   8   7        6.17        8.03      1.98 o 
   4   8   7       68.31       62.20      2.84 o 
   5   8   7       12.46       14.94      2.90 o 
  -5   9   7       35.42       32.75      4.67 o 
  -4   9   7        3.24        4.02      1.48 o 
  -3   9   7       35.00       27.65      1.39 o 
  -2   9   7      409.47      426.77     11.07 o 
  -1   9   7      165.13      160.27      2.13 o 
   0   9   7       23.01       25.85      2.35 o 
   1   9   7      166.48      158.87      3.32 o 
   2   9   7      406.57      431.78      4.90 o 
   3   9   7       34.88       25.75      1.53 o 
   4   9   7        3.15        3.88      2.35 o 
   5   9   7       35.45       36.50      3.27 o 
  -5  10   7       23.06       24.90      2.17 o 
  -4  10   7       26.29       25.75      3.46 o 
  -3  10   7       76.46       74.71      1.70 o 
  -2  10   7      147.95      144.14      2.37 o 
  -1  10   7      141.22      152.39      3.76 o 
   0  10   7      164.52      153.87      3.69 o 
   1  10   7      139.79      143.46      3.57 o 
   2  10   7      144.32      146.24      3.36 o 
   3  10   7       78.53       74.65      3.05 o 
   4  10   7       25.79       21.82      2.69 o 
   5  10   7       24.02       26.08      3.25 o 
  -4  11   7       29.49       25.53      2.48 o 
  -3  11   7       37.43       32.78      1.60 o 
  -2  11   7      220.91      225.44      2.28 o 
  -1  11   7      583.07      576.43      6.54 o 
   0  11   7       36.98       40.90      2.75 o 
   1  11   7      580.50      561.60      6.15 o 
   2  11   7      218.65      220.20      2.98 o 
   3  11   7       39.57       30.82      2.88 o 
   4  11   7       30.08       25.50      2.89 o 
  -4  12   7       19.58       17.75      2.83 o 
  -3  12   7       52.88       51.48      2.76 o 
  -2  12   7        8.10       10.31      1.76 o 
  -1  12   7       96.26      104.65      2.54 o 
   0  12   7      117.25      121.01     10.30 o 
   1  12   7       98.59      107.89      4.38 o 
   2  12   7        7.40        5.78      1.69 o 
   3  12   7       54.30       47.10      2.86 o 
   4  12   7       20.06       16.67      2.35 o 
  -4  13   7        6.34        8.90      2.81 o 
  -3  13   7       30.85       29.20      2.91 o 
  -2  13   7        6.32        3.52      2.77 o 
  -1  13   7       11.36        9.49      3.20 o 
   0  13   7       47.15       46.24      3.29 o 
   1  13   7       11.48       10.96      1.96 o 
   2  13   7        6.23        1.84      1.84 o 
   3  13   7       30.76       38.70      3.38 o 
   4  13   7        6.55        7.29      2.68 o 
  -3  14   7       43.94       49.48      3.07 o 
  -2  14   7       88.18      102.02      5.09 o 
  -1  14   7       47.52       49.66      2.43 o 
   0  14   7        0.37       -2.44      2.44 o 
   1  14   7       48.18       46.69      2.60 o 
   2  14   7       89.04       88.99      3.77 o 
   3  14   7       43.79       43.43      3.06 o 
  -3  15   7       25.62       25.70      2.59 o 
  -2  15   7       94.66      111.98      7.85 o 
  -1  15   7       53.61       56.06      2.58 o 
   0  15   7      110.09      115.88      2.90 o 
   1  15   7       52.89       56.97      2.34 o 
   2  15   7       93.58       99.26      4.36 o 
   3  15   7       25.81       22.30      3.48 o 
  -1  16   7       76.80       81.12      4.26 o 
   0  16   7       32.11       37.62      4.09 o 
   1  16   7       79.86       85.59      2.78 o 
   2  16   7       11.80        4.79      2.26 o 
  -1  17   7       19.46       22.87      6.34 o 
   0  17   7        0.37        2.31      7.03 o 
   1  17   7       19.48       18.24      4.51 o 
   0   0   8     1955.07     1905.46      7.48 o 
   1   0   8       52.19       55.34      1.01 o 
   2   0   8      130.01      131.57      1.34 o 
   3   0   8      205.94      223.33      3.28 o 
   4   0   8      405.56      407.17      3.83 o 
   5   0   8        3.10        1.96      2.31 o 
   6   0   8       27.12       30.92      2.84 o 
  -6   1   8       20.53       19.22      3.16 o 
  -5   1   8        1.10        0.57      1.55 o 
  -4   1   8      113.94      109.89      2.60 o 
  -3   1   8      837.91      822.41      6.57 o 
  -2   1   8      751.31      744.20      5.65 o 
  -1   1   8      412.12      477.24      3.35 o 
   0   1   8      103.98      118.17      4.59 o 
   1   1   8      431.83      498.89      2.51 o 
   2   1   8      743.96      732.05      6.97 o 
   3   1   8      840.51      833.46      4.57 o 
   4   1   8      115.56      110.44      2.37 o 
   5   1   8        1.69        1.00      1.11 o 
   6   1   8       19.94       29.50      3.22 o 
  -5   2   8        0.83        1.39      2.95 o 
  -4   2   8       17.19       13.57      1.73 o 
  -3   2   8       57.62       69.73      1.83 o 
  -2   2   8      129.35      129.66      1.77 o 
  -1   2   8     1087.06     1119.24      8.01 o 
   0   2   8      129.55      148.71      1.36 o 
   1   2   8     1089.23     1112.12      3.34 o 
   2   2   8      127.65      129.91      1.11 o 
   3   2   8       58.11       64.36      1.68 o 
   4   2   8       16.80       16.41      1.56 o 
   5   2   8        0.79        0.16      1.19 o 
  -5   3   8       51.75       55.45      2.32 o 
  -4   3   8       22.81       19.82      1.69 o 
  -3   3   8       88.08       90.65      2.94 o 
  -2   3   8       72.92       80.00      2.79 o 
  -1   3   8      170.77      173.96      1.25 o 
   0   3   8      104.74      123.00      1.38 o 
   1   3   8      175.25      179.85      1.56 o 
   2   3   8       73.23       81.70      2.09 o 
   3   3   8       87.94       90.54      1.46 o 
   4   3   8       23.30       21.20      1.15 o 
   5   3   8       50.58       53.69      1.56 o 
  -5   4   8        4.61        1.44      1.86 o 
  -4   4   8      197.05      179.81      2.49 o 
  -3   4   8      146.60      150.38      3.10 o 
  -2   4   8      504.18      547.55      3.00 o 
  -1   4   8       53.12       50.64      0.95 o 
   0   4   8      789.06      752.47      3.82 o 
   1   4   8       53.86       50.91      0.80 o 
   2   4   8      528.38      558.60      4.84 o 
   3   4   8      144.73      147.46      1.67 o 
   4   4   8      189.59      176.61      2.40 o 
   5   4   8        5.04        7.12      1.33 o 
  -5   5   8       78.22       67.78      3.12 o 
  -4   5   8       12.33       15.22      1.33 o 
  -3   5   8      246.49      245.41      4.08 o 
  -2   5   8      282.56      286.40      2.01 o 
  -1   5   8      286.59      280.27      2.40 o 
   0   5   8        7.95        7.32      0.84 o 
   1   5   8      285.73      286.53      3.49 o 
   2   5   8      285.34      279.62      1.50 o 
   3   5   8      244.81      238.76      3.72 o 
   4   5   8       12.56       16.07      1.67 o 
   5   5   8       76.40       71.75      2.59 o 
  -5   6   8       46.17       42.72      3.92 o 
  -4   6   8       42.39       36.82      1.74 o 
  -3   6   8       73.85       68.98      1.25 o 
  -2   6   8       47.92       50.17      1.50 o 
  -1   6   8      264.44      292.98      3.09 o 
   0   6   8      177.71      159.05      3.98 o 
   1   6   8      264.23      283.31      2.10 o 
   2   6   8       49.42       49.66      2.06 o 
   3   6   8       73.20       71.06      2.51 o 
   4   6   8       41.39       37.56      1.58 o 
   5   6   8       46.13       44.90      1.86 o 
  -5   7   8       37.28       37.33      2.13 o 
  -4   7   8       77.02       76.42      2.46 o 
  -3   7   8        6.77        6.86      0.88 o 
  -2   7   8        8.15        7.75      1.28 o 
  -1   7   8      407.12      366.78      4.44 o 
   0   7   8     1023.72     1007.86      8.79 o 
   1   7   8      403.30      370.57      4.40 o 
   2   7   8        8.49        7.96      1.66 o 
   3   7   8        6.71        7.19      1.69 o 
   4   7   8       78.25       70.89      2.89 o 
   5   7   8       36.03       38.83      3.02 o 
  -5   8   8       28.96       27.13      1.98 o 
  -4   8   8       74.83       79.36      1.81 o 
  -3   8   8       14.58       19.26      1.15 o 
  -2   8   8      473.52      484.30      3.67 o 
  -1   8   8      353.66      358.68      2.92 o 
   0   8   8      406.68      413.74      4.31 o 
   1   8   8      346.96      337.69      4.47 o 
   2   8   8      484.29      478.15      5.01 o 
   3   8   8       15.50       19.46      1.91 o 
   4   8   8       74.02       73.01      2.96 o 
   5   8   8       28.67       29.42      3.10 o 
  -5   9   8       90.78       93.76      2.72 o 
  -4   9   8        6.07        7.28      1.23 o 
  -3   9   8       10.50       12.79      1.05 o 
  -2   9   8      304.16      302.87      3.14 o 
  -1   9   8      626.72      628.84      3.89 o 
   0   9   8        1.14       -0.14      2.06 o 
   1   9   8      617.72      603.83      5.90 o 
   2   9   8      305.41      295.30      4.31 o 
   3   9   8       13.19       18.93      2.07 o 
   4   9   8        5.80        9.74      2.38 o 
   5   9   8       91.35       96.04      4.01 o 
  -4  10   8        8.48        6.73      1.30 o 
  -3  10   8        1.54        3.42      1.16 o 
  -2  10   8       45.24       42.61      1.72 o 
  -1  10   8       76.89       68.80      3.24 o 
   0  10   8       21.07       19.93      2.59 o 
   1  10   8       75.42       71.57      3.05 o 
   2  10   8       43.66       39.76      2.44 o 
   3  10   8        1.54        3.14      1.37 o 
   4  10   8        9.05        5.66      2.50 o 
  -4  11   8        3.16        2.03      1.44 o 
  -3  11   8       20.24       24.29      2.85 o 
  -2  11   8       97.23      100.12      3.61 o 
  -1  11   8      191.82      192.69      4.63 o 
   0  11   8       28.24       24.25      2.69 o 
   1  11   8      189.17      185.24      4.19 o 
   2  11   8       97.21       92.62      2.38 o 
   3  11   8       20.91       23.83      2.57 o 
   4  11   8        3.12       -0.13      2.44 o 
  -4  12   8       55.01       54.60      4.37 o 
  -3  12   8       12.83       14.58      1.56 o 
  -2  12   8       94.33      107.43      3.17 o 
  -1  12   8       94.59       98.60      2.57 o 
   0  12   8       32.90       37.43      3.17 o 
   1  12   8       97.27       95.05      2.50 o 
   2  12   8       92.86      105.20      2.53 o 
   4  12   8       56.46       52.08      3.05 o 
  -3  13   8      118.75      115.21      3.81 o 
  -2  13   8       38.67       42.87      2.22 o 
  -1  13   8      169.44      171.32      3.64 o 
   0  13   8       30.66       26.61      2.19 o 
   1  13   8      168.33      172.88      3.05 o 
   2  13   8       39.13       39.22      2.16 o 
   3  13   8      116.63      107.56      3.92 o 
  -3  14   8       14.10        9.45      2.77 o 
  -2  14   8       10.81       11.35      1.98 o 
  -1  14   8       67.78       59.47      2.39 o 
   0  14   8       13.09       14.50      2.06 o 
   1  14   8       66.83       61.76      2.52 o 
   2  14   8       11.54        9.85      2.65 o 
   3  14   8       14.21       21.51      3.51 o 
  -2  15   8       25.17       28.44      5.74 o 
  -1  15   8       22.58       21.95      2.14 o 
   0  15   8       37.13       29.82      2.21 o 
   1  15   8       22.39       18.92      2.24 o 
   2  15   8       25.24       30.30      2.35 o 
  -2  16   8       65.64       61.01      3.97 o 
  -1  16   8        2.87        5.85      3.22 o 
   0  16   8       24.99       28.52      5.04 o 
   1  16   8        3.11        5.31      4.91 o 
   2  16   8       64.91       73.04      2.84 o 
   0  17   8        0.67       -2.33      2.33 o 
   1   0   9      219.06      196.25      2.11 o 
   2   0   9      125.26      128.72      1.75 o 
   3   0   9        6.88        5.46      1.32 o 
   4   0   9      299.42      299.36      5.11 o 
   5   0   9       14.48       14.11      2.04 o 
  -5   1   9       24.12       24.30      1.82 o 
  -4   1   9      195.80      204.20      2.98 o 
  -3   1   9       28.06       32.06      1.65 o 
  -2   1   9       19.79       19.32      1.80 o 
  -1   1   9      399.96      414.42      1.95 o 
   0   1   9       19.58       23.14      0.76 o 
   1   1   9      399.75      414.63      3.39 o 
   2   1   9       21.10       20.59      0.87 o 
   3   1   9       28.27       28.68      1.50 o 
   4   1   9      190.72      190.49      4.66 o 
   5   1   9       24.10       27.34      4.28 o 
  -5   2   9       47.83       50.66      2.27 o 
  -4   2   9       33.76       33.20      1.98 o 
  -3   2   9     1147.55     1159.63     13.68 o 
  -2   2   9        5.79        4.02      0.84 o 
  -1   2   9      381.01      422.84      7.11 o 
   0   2   9      456.97      455.24      5.00 o 
   1   2   9      405.62      432.44      2.48 o 
   2   2   9        5.68        4.26      0.64 o 
   3   2   9     1149.01     1141.55     12.43 o 
   4   2   9       33.87       35.31      2.73 o 
   5   2   9       48.50       47.02      1.94 o 
  -5   3   9        7.76        6.18      3.38 o 
  -4   3   9      167.67      162.54      3.61 o 
  -3   3   9      206.17      200.18      2.02 o 
  -2   3   9      623.05      617.55      6.51 o 
  -1   3   9       42.83       50.87      0.95 o 
   0   3   9       88.65       83.55      2.21 o 
   1   3   9       43.00       46.11      0.99 o 
   2   3   9      625.79      632.40      7.05 o 
   3   3   9      206.88      199.95      3.03 o 
   4   3   9      167.40      155.58      2.48 o 
   5   3   9        7.68        7.62      2.27 o 
  -5   4   9        2.73        4.62      3.72 o 
  -4   4   9       23.23       27.09      3.00 o 
  -3   4   9       70.07       70.42      1.23 o 
  -2   4   9       71.96       82.56      1.29 o 
  -1   4   9      262.53      289.40      2.39 o 
   0   4   9      200.73      237.14      2.60 o 
   1   4   9      264.65      290.07      3.60 o 
   2   4   9       72.25       84.03      2.29 o 
   3   4   9       68.27       68.84      1.32 o 
   4   4   9       23.15       24.37      1.58 o 
   5   4   9        2.62        4.79      4.01 o 
  -5   5   9        1.18        2.19      1.82 o 
  -4   5   9      204.46      207.56      2.46 o 
  -3   5   9       86.31       82.07      1.42 o 
  -2   5   9       15.73       17.88      0.97 o 
  -1   5   9       12.65       10.21      1.21 o 
   0   5   9      909.18      914.62      5.33 o 
   1   5   9       12.55       11.93      1.73 o 
   2   5   9       16.58       17.72      0.83 o 
   3   5   9       86.23       80.37      1.35 o 
   4   5   9      202.12      196.28      2.72 o 
  -5   6   9      154.53      157.21      6.98 o 
  -4   6   9       34.64       36.85      1.58 o 
  -3   6   9        6.15        5.12      0.88 o 
  -2   6   9      119.93      126.34      4.73 o 
  -1   6   9      853.31      878.04      6.48 o 
   0   6   9      231.72      259.28      1.91 o 
   1   6   9      856.14      899.38      6.31 o 
   2   6   9      119.83      124.60      1.83 o 
   3   6   9        6.00        7.52      1.75 o 
   4   6   9       34.73       37.08      2.56 o 
  -5   7   9        7.47        7.10      2.91 o 
  -4   7   9       87.30       88.49      1.90 o 
  -3   7   9        8.79        5.88      0.90 o 
  -2   7   9       77.15       77.44      2.33 o 
  -1   7   9        0.33        0.93      1.95 o 
   0   7   9      901.53      892.35      3.02 o 
   1   7   9        0.35        0.67      1.90 o 
   2   7   9       82.15       81.10      2.63 o 
   3   7   9        8.80        6.87      1.72 o 
   4   7   9       86.66       88.44      3.21 o 
   5   7   9        7.51        8.37      2.72 o 
  -5   8   9       11.89        7.55      2.78 o 
  -4   8   9       29.41       25.19      1.68 o 
  -3   8   9        6.91        6.46      0.96 o 
  -2   8   9       13.55       11.11      1.46 o 
  -1   8   9      214.96      215.04      4.06 o 
   0   8   9       84.82       82.09      1.54 o 
   1   8   9      213.88      210.01      3.83 o 
   2   8   9       13.58       12.91      1.84 o 
   3   8   9        6.63        6.89      1.85 o 
   4   8   9       29.51       19.23      2.54 o 
   5   8   9       12.31        9.64      2.51 o 
  -4   9   9        5.30        6.50      1.69 o 
  -3   9   9       35.14       34.41      1.90 o 
  -2   9   9       13.89       12.84      1.75 o 
  -1   9   9      140.42      143.30      2.22 o 
   0   9   9      356.25      338.20      4.81 o 
   1   9   9      140.63      135.37      3.43 o 
   2   9   9       14.21       11.54      1.99 o 
   3   9   9       35.39       32.85      2.14 o 
   4   9   9        4.85        3.64      2.04 o 
  -4  10   9        8.07       10.21      1.85 o 
  -3  10   9       34.58       33.38      1.63 o 
  -2  10   9      138.41      137.87      2.51 o 
  -1  10   9      510.92      534.99      6.41 o 
   0  10   9      107.49       92.67      3.35 o 
   1  10   9      509.46      507.22      6.05 o 
   2  10   9      138.04      126.88      3.35 o 
   3  10   9       38.16       37.55      2.45 o 
   4  10   9        8.20        9.81      2.39 o 
  -4  11   9       48.04       48.58      3.09 o 
  -3  11   9       27.83       23.06      2.38 o 
  -2  11   9      347.14      387.40      5.78 o 
  -1  11   9       62.91       62.90      3.37 o 
   0  11   9      443.03      435.30      5.86 o 
   1  11   9       63.01       65.18      3.36 o 
   2  11   9      343.60      358.85      5.18 o 
   3  11   9       27.83       26.81      2.89 o 
   4  11   9       47.01       43.08      2.88 o 
  -4  12   9        1.70        0.29      1.95 o 
  -3  12   9        7.26       11.07      3.11 o 
  -2  12   9       73.57       73.41      2.60 o 
  -1  12   9      110.42      111.90      3.90 o 
   0  12   9       66.65       65.56      3.22 o 
   1  12   9      105.71      106.39      3.77 o 
   2  12   9       73.52       70.60      4.82 o 
   3  12   9        8.26        9.77      2.81 o 
   4  12   9        1.74        0.93      2.45 o 
  -3  13   9       22.62       28.59      2.66 o 
  -2  13   9       10.07       10.08      2.05 o 
  -1  13   9       27.98       23.25      3.53 o 
   0  13   9      211.57      209.33      3.30 o 
   1  13   9       28.07       29.77      4.05 o 
   2  13   9        9.71        5.31      2.66 o 
   3  13   9       22.72       15.47      2.61 o 
  -3  14   9       38.50       50.75      3.64 o 
  -2  14   9        0.82       -1.83      1.83 o 
  -1  14   9       54.02       55.00      4.20 o 
   0  14   9       48.53       44.01      2.31 o 
   1  14   9       54.74       59.02      2.51 o 
   2  14   9        0.83       -1.75      2.46 o 
   3  14   9       38.13       39.22      3.83 o 
  -2  15   9       78.62       86.07      2.89 o 
  -1  15   9        0.44       -1.94      1.94 o 
   0  15   9       51.48       50.37      2.46 o 
   1  15   9        0.44        1.79      2.81 o 
   2  15   9       78.64       82.70      2.75 o 
  -1  16   9       16.18       18.78      3.25 o 
   0  16   9        0.02       -1.98      1.98 o 
   1  16   9       15.52       20.06      3.67 o 
   0   0  10      489.13      550.30      4.70 o 
   1   0  10      481.50      499.98      4.06 o 
   2   0  10     1160.58     1159.69     12.41 o 
   3   0  10      480.30      470.23      6.45 o 
   4   0  10      193.39      191.88      5.92 o 
   5   0  10        0.10       -1.33      1.75 o 
  -5   1  10       38.58       37.29      2.05 o 
  -4   1  10        3.32        1.08      1.54 o 
  -3   1  10      816.02      804.51      7.30 o 
  -2   1  10      524.83      503.23     10.75 o 
  -1   1  10      221.50      198.06      2.19 o 
   0   1  10      260.83      287.64      4.15 o 
   1   1  10      212.43      190.82      2.36 o 
   2   1  10      520.12      489.61      7.07 o 
   3   1  10      818.28      791.31     11.06 o 
   4   1  10        2.97        1.67      1.43 o 
   5   1  10       37.55       36.82      2.08 o 
  -5   2  10        0.28        0.40      1.56 o 
  -4   2  10        2.23        0.71      1.50 o 
  -3   2  10      477.76      480.41      7.01 o 
  -2   2  10       58.27       59.37      2.24 o 
  -1   2  10      117.60      120.29      4.35 o 
   0   2  10      358.20      386.28      5.41 o 
   1   2  10      118.02      119.95      1.41 o 
   2   2  10       57.70       57.31      2.65 o 
   3   2  10      477.20      486.33      3.63 o 
   4   2  10        2.29        1.77      1.40 o 
   5   2  10        0.31        0.16      1.54 o 
  -5   3  10       72.44       67.78      2.40 o 
  -4   3  10       23.99       26.31      1.94 o 
  -3   3  10      250.96      257.76      4.76 o 
  -2   3  10       61.79       62.92      2.30 o 
  -1   3  10        8.24        8.62      1.61 o 
   0   3  10      122.64      146.32      2.84 o 
   1   3  10       10.43       12.94      1.20 o 
   2   3  10       60.66       65.91      1.44 o 
   3   3  10      245.32      256.35      2.70 o 
   4   3  10       23.23       21.73      1.54 o 
   5   3  10       72.74       68.74      4.31 o 
  -5   4  10        0.56        2.49      1.85 o 
  -4   4  10      256.84      262.92      5.27 o 
  -3   4  10       49.72       46.49      1.38 o 
  -2   4  10     1678.43     1683.81      6.18 o 
  -1   4  10       80.24       78.75      1.53 o 
   0   4  10      268.96      262.53      5.36 o 
   1   4  10       82.41       80.13      2.36 o 
   2   4  10     1673.38     1689.53     17.99 o 
   3   4  10       48.94       46.30      1.19 o 
   4   4  10      258.01      246.99      3.04 o 
   5   4  10        0.43        1.95      2.34 o 
  -5   5  10       57.30       64.12      2.54 o 
  -4   5  10       61.59       62.51      2.21 o 
  -3   5  10       29.85       29.37      1.22 o 
  -2   5  10       81.05       82.69      3.63 o 
  -1   5  10      630.55      620.09      5.51 o 
   0   5  10        0.17       -0.54      0.87 o 
   1   5  10      635.61      604.09      5.35 o 
   2   5  10       81.05       83.97      2.52 o 
   3   5  10       28.81       28.60      1.35 o 
   4   5  10       60.57       60.05      2.71 o 
  -5   6  10       14.74       17.56      2.01 o 
  -4   6  10        0.16        2.09      1.66 o 
  -3   6  10        6.55        7.00      1.12 o 
  -2   6  10      177.15      169.36      4.46 o 
  -1   6  10      124.76      120.47      3.06 o 
   0   6  10      320.69      303.12      4.22 o 
   1   6  10      123.98      120.39      2.95 o 
   2   6  10      175.73      169.25      3.27 o 
   3   6  10        6.84        6.65      1.66 o 
   4   6  10        0.17       -0.35      1.87 o 
  -5   7  10       23.45       26.43      2.22 o 
  -4   7  10       31.67       30.41      2.07 o 
  -3   7  10       16.94       19.07      1.26 o 
  -2   7  10        1.22        1.82      2.94 o 
  -1   7  10      185.27      162.18      3.47 o 
   0   7  10       63.05       55.48      2.55 o 
   1   7  10      183.31      165.39      3.44 o 
   2   7  10        1.27        1.01      1.66 o 
   3   7  10       16.31       16.75      1.89 o 
   4   7  10       31.29       29.69      2.32 o 
  -5   8  10       30.33       31.00      2.38 o 
  -4   8  10       25.35       26.22      1.94 o 
  -3   8  10       26.75       23.76      1.85 o 
  -2   8  10      130.82      132.44      2.33 o 
  -1   8  10      131.28      141.01      3.65 o 
   0   8  10      475.20      469.85      5.49 o 
   1   8  10      129.44      139.95      3.43 o 
   2   8  10      125.81      123.00      3.11 o 
   3   8  10       25.92       22.35      2.02 o 
   4   8  10       27.96       25.86      2.27 o 
  -4   9  10       28.30       33.67      3.84 o 
  -3   9  10       62.81       66.49      1.63 o 
  -2   9  10       20.40       25.96      2.69 o 
  -1   9  10     1044.31     1049.58     16.70 o 
   0   9  10        2.57        3.42      2.19 o 
   1   9  10     1040.14     1053.46      8.11 o 
   2   9  10       21.25       27.01      2.14 o 
   3   9  10       63.86       59.98      2.60 o 
   4   9  10       27.35       26.41      2.63 o 
  -4  10  10        7.03       10.23      1.97 o 
  -3  10  10        7.61        9.05      1.24 o 
  -2  10  10      248.17      242.31      3.11 o 
  -1  10  10      262.45      273.61      5.06 o 
   0  10  10        4.04        3.13      2.24 o 
   1  10  10      264.76      279.84      4.84 o 
   2  10  10      248.93      241.67      4.40 o 
   3  10  10        7.92        7.62      1.94 o 
  -4  11  10        0.72        2.53      1.90 o 
  -3  11  10       42.57       39.32      2.09 o 
  -2  11  10       31.64       24.13      2.75 o 
  -1  11  10       86.48       88.23      3.48 o 
   0  11  10       10.48        7.51      2.90 o 
   1  11  10       88.17       81.97      3.24 o 
   2  11  10       31.42       32.22      2.75 o 
   3  11  10       41.65       28.39      2.74 o 
  -3  12  10       28.58       25.66      3.23 o 
  -2  12  10       87.01       99.61      3.87 o 
  -1  12  10        9.32        7.80      2.80 o 
   0  12  10      545.92      555.14      7.07 o 
   1  12  10        8.70        7.12      2.49 o 
   2  12  10       89.35       94.58      3.38 o 
   3  12  10       29.52       31.01      3.00 o 
  -3  13  10       94.76       85.51      3.61 o 
  -2  13  10      101.75       99.68      4.02 o 
  -1  13  10      110.33      113.15      4.02 o 
   0  13  10        0.01        1.70      2.90 o 
   1  13  10      107.97      106.49      3.92 o 
   2  13  10      102.34      102.48      2.65 o 
   3  13  10       95.09       91.83      3.87 o 
  -3  14  10       15.11        2.83      2.78 o 
  -2  14  10       21.71       28.47      2.24 o 
  -1  14  10       23.88       32.16      2.33 o 
   0  14  10        5.55        7.37      2.39 o 
   1  14  10       24.13       28.10      2.10 o 
   2  14  10       22.23       28.90      2.05 o 
   3  14  10       15.31       -0.49      3.34 o 
  -1  15  10        8.92       14.12      2.42 o 
   0  15  10        5.21        5.89      3.04 o 
   1  15  10        9.06        7.77      2.25 o 
   2  15  10        6.92       -0.08      2.09 o 
  -1  16  10        2.06       -3.12      3.12 o 
   0  16  10        1.73        2.62      5.71 o 
   1  16  10        2.11       -1.27      2.83 o 
   1   0  11      142.89      176.10      2.00 o 
   2   0  11       87.17       95.67      2.70 o 
   3   0  11       49.54       45.17      1.84 o 
   4   0  11       62.89       61.16      2.48 o 
   5   0  11        5.27        1.42      1.47 o 
  -5   1  11        3.94        0.60      1.67 o 
  -4   1  11      121.20      128.81      2.57 o 
  -3   1  11      279.27      271.79      4.52 o 
  -2   1  11      419.40      426.07      3.25 o 
  -1   1  11       82.30       77.44      4.22 o 
   0   1  11      126.49      148.80      1.46 o 
   1   1  11       83.08       74.14      1.30 o 
   2   1  11      418.34      414.97      5.11 o 
   3   1  11      278.27      262.59      2.91 o 
   4   1  11      122.23      128.01      5.02 o 
   5   1  11        3.73        1.40      1.72 o 
  -5   2  11       61.04       69.46      5.06 o 
  -4   2  11       38.04       40.53      1.88 o 
  -3   2  11      401.35      401.02      3.61 o 
  -2   2  11      422.69      434.63      4.65 o 
  -1   2  11      303.25      321.12      2.85 o 
   0   2  11      171.72      159.60      1.49 o 
   1   2  11      302.65      314.78      2.14 o 
   2   2  11      420.42      410.64      3.69 o 
   3   2  11      393.62      391.71      3.38 o 
   4   2  11       40.02       41.20      2.57 o 
   5   2  11       60.84       63.11      2.40 o 
  -5   3  11       54.89       61.85      9.50 o 
  -4   3  11       26.27       31.12      4.00 o 
  -3   3  11      110.29      105.51      3.21 o 
  -2   3  11      359.17      358.37      4.41 o 
  -1   3  11       12.85       14.41      1.91 o 
   0   3  11       53.90       60.28      2.31 o 
   1   3  11       14.93       19.64      1.74 o 
   2   3  11      353.66      351.39      2.79 o 
   3   3  11      105.65      102.00      1.96 o 
   4   3  11       27.18       30.33      1.89 o 
   5   3  11       54.32       55.17      2.32 o 
  -5   4  11        5.99        7.53      1.99 o 
  -4   4  11        6.03        7.37      1.66 o 
  -3   4  11       63.22       59.81      1.46 o 
  -2   4  11      430.16      411.80      4.77 o 
  -1   4  11      115.14      116.18      2.90 o 
   0   4  11      963.81      871.17      6.48 o 
   1   4  11      115.88      110.92      2.87 o 
   2   4  11      430.19      426.73      7.64 o 
   3   4  11       62.88       63.64      1.80 o 
   4   4  11        6.24        5.08      1.50 o 
  -5   5  11        1.34        1.56      1.85 o 
  -4   5  11      109.28      120.32      4.54 o 
  -3   5  11        9.37       10.18      1.12 o 
  -2   5  11      222.89      209.70      4.13 o 
  -1   5  11       72.63       74.72      2.67 o 
   0   5  11        9.51        6.11      1.95 o 
   1   5  11       72.93       73.88      2.66 o 
   2   5  11      216.62      196.06      3.51 o 
   3   5  11        8.52        9.96      1.83 o 
  -5   6  11       58.67       66.51      2.75 o 
  -4   6  11       61.92       63.81      3.47 o 
  -3   6  11      126.01      132.14      1.93 o 
  -2   6  11       42.90       37.07      1.59 o 
  -1   6  11      400.28      380.65      4.83 o 
   0   6  11      464.39      432.61      5.08 o 
   1   6  11      402.75      387.69      4.76 o 
   2   6  11       40.27       32.68      2.13 o 
  -5   7  11       83.56       82.64      2.97 o 
  -4   7  11       55.43       55.59      2.21 o 
  -3   7  11        6.67        5.73      1.18 o 
  -2   7  11      149.83      142.94      2.33 o 
  -1   7  11       42.67       46.95      2.64 o 
   0   7  11      838.34      850.56      7.01 o 
   1   7  11       43.62       41.83      2.40 o 
   2   7  11      144.15      139.74      3.21 o 
  -4   8  11       12.65       13.55      1.67 o 
  -3   8  11       41.20       41.64      1.49 o 
  -2   8  11        2.10        2.14      1.64 o 
  -1   8  11      147.24      145.73      3.68 o 
   0   8  11        6.67        2.45      2.26 o 
   1   8  11      148.61      145.91      3.59 o 
   2   8  11        2.48        1.09      1.80 o 
  -4   9  11        2.15        1.08      1.81 o 
  -3   9  11        9.27       10.21      1.53 o 
  -2   9  11      101.66       93.98      2.20 o 
  -1   9  11      158.44      163.87      4.18 o 
   0   9  11      142.36      145.03      3.89 o 
   1   9  11      157.43      156.93      3.93 o 
   2   9  11       99.74       94.67      3.10 o 
  -4  10  11       16.41       19.16      4.46 o 
  -3  10  11       15.33       16.98      1.88 o 
  -2  10  11        9.04        8.11      1.56 o 
  -1  10  11      117.25      120.57      3.79 o 
   0  10  11       83.13       85.03      3.55 o 
   1  10  11      119.38      118.07      3.63 o 
   2  10  11       10.01       10.44      2.24 o 
  -4  11  11       14.54       18.21      3.48 o 
  -3  11  11       24.33       29.02      1.76 o 
  -2  11  11      194.19      197.32      4.62 o 
  -1  11  11       27.84       27.68      2.92 o 
   0  11  11      135.08      131.03      3.95 o 
   1  11  11       25.24       22.28      2.95 o 
   2  11  11      196.62      184.31      4.12 o 
  -3  12  11       26.17       33.63      1.88 o 
  -2  12  11      149.40      145.65      4.14 o 
  -1  12  11       19.21       15.73      2.49 o 
   0  12  11        0.49        0.29      2.76 o 
   1  12  11       19.40       21.61      2.59 o 
   2  12  11      151.41      142.88      4.05 o 
   3  12  11       26.69       26.72      3.15 o 
  -3  13  11       14.10       25.30      1.93 o 
  -2  13  11       16.31       10.79      2.49 o 
  -1  13  11        6.84        1.20      2.47 o 
   0  13  11       34.07       35.23      3.25 o 
   1  13  11        6.76       10.07      2.46 o 
   2  13  11       16.69       14.63      1.89 o 
   3  13  11       14.12       24.95      3.14 o 
  -2  14  11       24.94       24.81      5.46 o 
  -1  14  11       63.99       58.10      2.48 o 
   0  14  11        1.35       -1.89      1.89 o 
   1  14  11       66.65       60.25      3.10 o 
   2  14  11       24.67       34.90      2.21 o 
  -1  15  11       58.64       63.16      3.31 o 
   0  15  11       21.41       17.59      3.79 o 
   1  15  11       58.41       63.26      3.36 o 
   0   0  12      242.97      256.72      2.25 o 
   1   0  12      465.95      463.52      3.45 o 
   2   0  12       49.17       52.15      2.48 o 
   3   0  12      261.03      281.58      6.47 o 
   4   0  12       35.08       34.98      1.81 o 
   5   0  12        3.93        2.53      1.81 o 
  -5   1  12        5.52        5.31      2.76 o 
  -4   1  12       58.24       61.95      2.33 o 
  -3   1  12       54.58       55.88      3.10 o 
  -2   1  12      312.99      306.88      3.00 o 
  -1   1  12      112.28      105.03      3.51 o 
   0   1  12      106.03      119.06      2.01 o 
   1   1  12      108.01      100.98      1.91 o 
   2   1  12      317.83      300.05      2.89 o 
   3   1  12       54.63       61.33      5.93 o 
   4   1  12       58.45       57.15      4.43 o 
   5   1  12        5.33        2.82      1.63 o 
  -5   2  12        5.72        6.36      1.76 o 
  -4   2  12       35.76       36.36      3.33 o 
  -3   2  12        7.41        6.76      2.09 o 
  -2   2  12      121.45      122.01      3.07 o 
  -1   2  12       33.45       34.10      2.13 o 
   0   2  12       13.22        8.29      1.30 o 
   1   2  12       32.83       32.37      1.48 o 
   2   2  12      121.71      113.35      2.08 o 
   3   2  12        7.39        8.99      3.28 o 
   4   2  12       35.60       34.31      2.47 o 
   5   2  12        5.62        4.38      1.63 o 
  -5   3  12       21.85       22.82      2.32 o 
  -4   3  12       16.14       17.97      1.81 o 
  -3   3  12       21.34       20.33      1.63 o 
  -2   3  12      107.67      112.38      3.08 o 
  -1   3  12       10.52        9.84      2.06 o 
   0   3  12       61.96       65.43      2.67 o 
   1   3  12       11.48       10.88      1.30 o 
   2   3  12      107.87      111.09      5.91 o 
   3   3  12       20.71       18.05      1.76 o 
   4   3  12       15.98       18.74      1.95 o 
   5   3  12       21.97       20.35      1.85 o 
  -5   4  12       47.40       53.15      5.22 o 
  -4   4  12       38.73       45.01      2.05 o 
  -3   4  12      118.56      113.28      2.22 o 
  -2   4  12      229.78      211.97      3.73 o 
  -1   4  12      531.17      519.45      5.41 o 
   0   4  12      131.15      108.89      2.98 o 
   1   4  12      529.36      530.20      5.45 o 
   2   4  12      222.54      212.72      4.46 o 
   3   4  12      118.34      114.71      3.06 o 
   4   4  12       40.26       49.70      2.87 o 
  -5   5  12        8.96        8.98      2.59 o 
  -4   5  12       66.78       60.34      2.63 o 
  -3   5  12       63.76       60.04      2.62 o 
  -2   5  12      132.43      128.26      3.24 o 
  -1   5  12       19.94       22.89      2.28 o 
   0   5  12        9.57       10.09      2.19 o 
   1   5  12       22.17       19.93      2.08 o 
   2   5  12      124.19      131.53      3.26 o 
   3   5  12       61.59       61.92      2.55 o 
  -4   6  12       25.07       18.50      1.93 o 
  -3   6  12       23.48       25.84      1.28 o 
  -2   6  12        0.42        1.39      1.22 o 
  -1   6  12       47.23       37.35      2.59 o 
   0   6  12      623.67      588.11      6.04 o 
   1   6  12       47.03       44.68      2.68 o 
   2   6  12        0.38       -2.07      2.07 o 
  -4   7  12       11.80       17.33      3.72 o 
  -3   7  12       23.53       22.14      1.63 o 
  -2   7  12       42.26       39.35      1.66 o 
  -1   7  12      456.41      439.15      5.51 o 
   0   7  12      692.55      667.87      6.60 o 
   1   7  12      452.26      407.22      5.25 o 
   2   7  12       40.47       35.12      2.28 o 
  -4   8  12       25.43       31.84      2.10 o 
  -3   8  12       41.61       39.88      3.02 o 
  -2   8  12       45.06       53.22      1.89 o 
  -1   8  12      432.72      437.08      5.74 o 
   0   8  12       60.81       51.21      3.13 o 
   1   8  12      446.06      439.93      5.65 o 
   2   8  12       44.43       47.64      2.54 o 
  -4   9  12       64.40       66.56      2.31 o 
  -3   9  12       23.94       29.46      1.86 o 
  -2   9  12       13.58       17.09      1.50 o 
  -1   9  12       27.01       21.42      2.49 o 
   0   9  12      251.12      233.33      4.53 o 
   1   9  12       26.38       23.55      2.77 o 
   2   9  12       11.72       12.30      2.31 o 
  -4  10  12        5.91        3.95      1.87 o 
  -3  10  12       24.33       23.07      1.43 o 
  -2  10  12       56.79       52.47      1.94 o 
  -1  10  12       37.66       32.12      2.75 o 
   0  10  12       11.55        9.12      2.46 o 
   1  10  12       36.26       36.19      2.98 o 
   2  10  12       56.29       53.85      2.82 o 
  -3  11  12        7.58        8.98      1.57 o 
  -2  11  12        1.44        0.52      2.71 o 
  -1  11  12        7.01        6.72      2.84 o 
   0  11  12       83.17       75.22      3.60 o 
   1  11  12        6.77        1.51      2.47 o 
   2  11  12        1.38        1.68      2.12 o 
  -3  12  12       44.73       45.31      2.02 o 
  -2  12  12       23.75       25.44      2.69 o 
  -1  12  12       18.77       27.89      3.04 o 
   0  12  12       30.57       26.10      2.78 o 
   1  12  12       18.75       22.70      3.01 o 
   2  12  12       25.33       30.16      2.99 o 
  -2  13  12       38.80       47.07      3.15 o 
  -1  13  12       24.88       31.15      3.29 o 
   0  13  12       83.09       93.14      3.78 o 
   1  13  12       25.99       27.42      2.92 o 
   2  13  12       39.42       36.15      2.70 o 
  -2  14  12        7.64        5.80      5.22 o 
  -1  14  12       25.57       29.52      3.52 o 
   0  14  12        8.54        9.90      2.72 o 
   1  14  12       25.44       33.52      3.22 o 
   2  14  12        7.51        0.97      1.88 o 
  -1  15  12       22.90       25.72      2.53 o 
   0  15  12        3.28        3.51      2.28 o 
   1  15  12       23.04       32.41      2.67 o 
   1   0  13       56.61       57.96      2.84 o 
   2   0  13        3.90        2.25      1.46 o 
   3   0  13      101.15       96.66      3.06 o 
   4   0  13        6.96        9.90      1.61 o 
   5   0  13        3.03        4.86      1.88 o 
  -5   1  13       34.93       39.77      3.93 o 
  -4   1  13        0.18        2.53      1.69 o 
  -3   1  13       23.17       22.54      1.61 o 
  -2   1  13       17.15       15.80      1.57 o 
  -1   1  13       65.76       66.48      1.81 o 
   0   1  13       77.00       75.30      1.87 o 
   1   1  13       67.87       67.83      1.85 o 
   2   1  13       17.17       14.24      1.46 o 
   3   1  13       22.39       23.47      1.76 o 
   4   1  13        0.17        1.03      1.90 o 
   5   1  13       34.96       32.94      2.09 o 
  -5   2  13        2.26        4.47      1.83 o 
  -4   2  13      125.87      131.83      3.22 o 
  -3   2  13        7.67        5.65      1.43 o 
  -2   2  13     1496.39     1512.59      9.10 o 
  -1   2  13       31.10       27.94      1.54 o 
   0   2  13       35.65       30.63      1.52 o 
   1   2  13       30.16       27.04      1.50 o 
   2   2  13     1490.79     1484.20     18.69 o 
   3   2  13        8.15        6.17      1.33 o 
   4   2  13      128.82      133.13      3.52 o 
   5   2  13        2.25        1.76      2.10 o 
  -5   3  13       17.69       17.71      2.01 o 
  -4   3  13        1.03        0.51      2.18 o 
  -3   3  13      332.45      327.19     13.30 o 
  -2   3  13       25.86       31.61      2.40 o 
  -1   3  13      194.08      189.68      3.66 o 
   0   3  13       11.45       12.04      1.92 o 
   1   3  13      188.58      193.58      7.70 o 
   2   3  13       26.29       28.68      2.40 o 
   3   3  13      333.97      322.01      3.24 o 
   4   3  13        0.93        1.02      1.57 o 
   5   3  13       17.67       15.92      2.54 o 
  -4   4  13        8.50        5.40      1.84 o 
  -3   4  13        0.96        5.18      1.30 o 
  -2   4  13        6.33        8.12      2.15 o 
  -1   4  13       26.70       26.98      2.51 o 
   0   4  13      189.97      191.84      3.94 o 
   1   4  13       26.41       32.80      2.44 o 
   2   4  13        6.51        5.96      1.95 o 
   3   4  13        0.95        1.74      1.81 o 
   4   4  13        8.13        7.26      2.14 o 
  -4   5  13       28.41       25.58      1.96 o 
  -3   5  13      126.51      122.41      4.30 o 
  -2   5  13       17.68       15.85      2.19 o 
  -1   5  13      188.27      186.43      3.91 o 
   0   5  13       14.34        6.72      2.37 o 
   1   5  13      188.38      186.61      3.88 o 
   2   5  13       17.24       14.39      2.04 o 
   3   5  13      124.88      122.33      3.14 o 
  -4   6  13       83.79       83.98      2.50 o 
  -3   6  13       15.25       16.30      1.29 o 
  -2   6  13       58.26       57.41      2.68 o 
  -1   6  13      184.85      176.58      4.02 o 
   0   6  13     1281.86     1265.64      8.88 o 
   1   6  13      182.45      171.10      3.86 o 
   2   6  13       53.71       53.20      2.54 o 
  -4   7  13        5.28        4.62      1.95 o 
  -3   7  13       70.85       73.95      1.77 o 
  -2   7  13        7.41        5.71      1.33 o 
  -1   7  13       30.00       28.97      2.76 o 
   0   7  13       25.93       25.00      2.69 o 
   1   7  13       28.34       25.56      2.55 o 
   2   7  13        7.67        5.42      1.98 o 
  -4   8  13       58.39       62.70      2.45 o 
  -3   8  13        1.06        1.36      1.21 o 
  -2   8  13       16.61       19.59      2.25 o 
  -1   8  13        7.23        2.85      2.60 o 
   0   8  13      597.64      604.94      6.76 o 
   1   8  13        7.39        3.62      2.36 o 
   2   8  13       16.57       14.07      2.21 o 
  -4   9  13       19.78       17.81      1.99 o 
  -3   9  13        0.53        0.90      2.05 o 
  -2   9  13      111.34      110.00      2.41 o 
  -1   9  13       48.96       50.09      3.16 o 
   0   9  13       16.22       18.69      2.81 o 
   1   9  13       48.73       40.35      2.85 o 
   2   9  13      112.02      111.99      3.59 o 
  -3  10  13       10.76       15.75      1.51 o 
  -2  10  13      138.41      150.50      2.79 o 
  -1  10  13       18.31       17.87      2.89 o 
   0  10  13       48.55       43.79      3.13 o 
   1  10  13       17.67       19.29      2.82 o 
   2  10  13      139.60      134.25      3.70 o 
  -3  11  13      134.20      142.90      2.37 o 
  -2  11  13        6.76        2.28      2.65 o 
  -1  11  13      212.07      231.88      5.00 o 
   0  11  13        2.83        0.61      2.75 o 
   1  11  13      215.18      218.13      4.79 o 
   2  11  13        6.54        2.28      2.07 o 
  -3  12  13        0.82       -1.55      1.55 o 
  -2  12  13       19.06       16.86      2.60 o 
  -1  12  13       24.06       18.92      3.02 o 
   0  12  13       87.35       84.44      3.51 o 
   1  12  13       23.82       23.23      3.08 o 
   2  12  13       18.34       22.27      2.95 o 
  -2  13  13       13.55       11.28      2.48 o 
  -1  13  13       30.03       30.74      3.26 o 
   0  13  13        0.43        0.42      2.32 o 
   1  13  13       30.09       20.94      2.83 o 
   2  13  13       13.63       14.58      2.56 o 
  -1  14  13        8.88       14.90      3.23 o 
   0  14  13        0.22        1.34      2.33 o 
   1  14  13        9.10        2.44      2.68 o 
   0   0  14       19.97       13.78      2.17 o 
   1   0  14      292.63      286.51      3.11 o 
   2   0  14       11.32       10.64      1.91 o 
   3   0  14      363.06      388.48      8.82 o 
   4   0  14       13.03       10.46      1.79 o 
  -4   1  14       91.46       90.50      3.03 o 
  -3   1  14        7.74        8.03      1.56 o 
  -2   1  14      240.41      239.60      3.31 o 
  -1   1  14        1.58        0.48      1.31 o 
   0   1  14      205.31      210.87      2.75 o 
   1   1  14        1.51        0.19      1.41 o 
   2   1  14      233.85      236.01      2.94 o 
   3   1  14        7.60        6.31      1.32 o 
   4   1  14       91.47       94.46      3.09 o 
  -4   2  14        1.74        4.81      2.52 o 
  -3   2  14       44.67       46.26      2.23 o 
  -2   2  14       77.59       88.91      3.13 o 
  -1   2  14       42.73       43.37      1.74 o 
   0   2  14        6.24        5.80      1.47 o 
   1   2  14       43.23       38.19      1.74 o 
   2   2  14       77.42       82.02      3.95 o 
   3   2  14       44.32       40.65      2.16 o 
   4   2  14        1.78        2.43      1.95 o 
  -4   3  14       60.32       62.44      4.56 o 
  -3   3  14        8.51       11.76      1.97 o 
  -2   3  14       85.88       80.68      2.90 o 
  -1   3  14       35.82       32.67      2.35 o 
   0   3  14       62.29       59.22      2.69 o 
   1   3  14       35.36       35.22      2.48 o 
   2   3  14       81.66       78.39      2.86 o 
   3   3  14        8.67       11.54      1.50 o 
   4   3  14       61.59       67.87      3.35 o 
  -4   4  14        8.40        9.62      2.00 o 
  -3   4  14      220.71      234.01      3.15 o 
  -2   4  14       19.51       20.03      2.13 o 
  -1   4  14      882.51      882.33      7.51 o 
   0   4  14        0.71       -2.17      2.17 o 
   1   4  14      871.21      863.54      7.40 o 
   2   4  14       19.39       18.31      2.13 o 
   3   4  14      220.78      218.72      4.16 o 
   4   4  14        8.67       10.16      2.57 o 
  -4   5  14       32.22       35.26      2.14 o 
  -3   5  14       14.25       16.88      1.62 o 
  -2   5  14       15.84       12.33      2.18 o 
  -1   5  14       79.13       78.24      3.30 o 
   0   5  14      102.50      103.03      3.49 o 
   1   5  14       78.29       80.90      3.29 o 
   2   5  14       15.58       10.98      2.00 o 
   3   5  14       14.57       12.25      1.89 o 
  -4   6  14       16.39       18.56      1.95 o 
  -3   6  14       51.93       47.03      3.29 o 
  -2   6  14        2.26        2.05      1.87 o 
  -1   6  14      128.88      127.94      3.65 o 
   0   6  14        0.32        2.09      2.28 o 
   1   6  14      128.43      119.06      3.54 o 
   2   6  14        2.26        0.04      2.22 o 
  -4   7  14       29.24       33.04      2.15 o 
  -3   7  14       28.38       25.65      1.44 o 
  -2   7  14       86.58       81.34      2.10 o 
  -1   7  14      190.41      196.49      4.35 o 
   0   7  14       58.29       54.78      3.11 o 
   1   7  14      190.80      191.58      4.19 o 
   2   7  14       85.70       78.15      3.25 o 
  -4   8  14       15.62       18.83      2.13 o 
  -3   8  14       26.08       29.78      1.46 o 
  -2   8  14       14.87       15.67      1.66 o 
  -1   8  14      152.45      139.09      3.97 o 
   0   8  14       52.64       49.44      3.26 o 
   1   8  14      145.90      146.04      3.89 o 
   2   8  14       14.73        9.20      2.44 o 
  -3   9  14       15.38       14.65      1.79 o 
  -2   9  14       67.90       74.23      6.42 o 
  -1   9  14       27.95       17.99      2.84 o 
   0   9  14      378.78      384.94      5.93 o 
   1   9  14       28.47       26.04      2.83 o 
   2   9  14       69.62       68.67      3.07 o 
  -3  10  14       53.79       65.05      2.21 o 
  -2  10  14        7.93        8.96      1.65 o 
  -1  10  14      143.25      150.42      4.32 o 
   0  10  14       15.01       16.60      2.78 o 
   1  10  14      146.20      130.63      4.15 o 
   2  10  14        7.94       11.31      2.52 o 
  -3  11  14       12.40       15.69      2.25 o 
  -2  11  14       13.54       20.42      3.09 o 
  -1  11  14        4.25        9.84      2.80 o 
   0  11  14       20.54       23.60      3.11 o 
   1  11  14        4.28        1.67      2.38 o 
   2  11  14       13.98       13.89      2.52 o 
  -2  12  14       23.41       25.66      2.76 o 
  -1  12  14       70.93       70.53      3.86 o 
   0  12  14        7.90        9.14      2.45 o 
   1  12  14       73.27       78.76      3.87 o 
   2  12  14       23.45       11.30      2.76 o 
  -1  13  14        5.73       -0.89      2.58 o 
   0  13  14       22.89       26.11      2.86 o 
   1  13  14        5.90        9.56      2.56 o 
   0  14  14       13.98        9.66      2.39 o 
   1   0  15        6.76        4.34      1.54 o 
   2   0  15       34.21       28.35      1.62 o 
   3   0  15        7.85        5.08      1.50 o 
   4   0  15        4.13        1.32      1.77 o 
  -4   1  15        2.81        1.54      1.61 o 
  -3   1  15      124.29      149.97      8.73 o 
  -2   1  15      120.95      123.82      2.52 o 
  -1   1  15       88.30       80.08      2.14 o 
   0   1  15       59.21       74.10      2.90 o 
   1   1  15       86.85       83.91      7.32 o 
   2   1  15      119.84      120.82      3.57 o 
   3   1  15      126.91      142.53      2.58 o 
   4   1  15        3.13        4.45      1.71 o 
  -4   2  15       45.10       45.94      3.03 o 
  -3   2  15       34.40       43.03      2.87 o 
  -2   2  15      195.79      196.35      4.08 o 
  -1   2  15       30.24       30.72      3.37 o 
   0   2  15      466.15      466.16     11.44 o 
   1   2  15       29.66       26.20      1.69 o 
   2   2  15      192.86      191.83      5.13 o 
   3   2  15       35.32       36.87      1.67 o 
   4   2  15       42.80       45.81      2.33 o 
  -4   3  15       18.53       20.56      3.71 o 
  -3   3  15        6.01        6.65      1.69 o 
  -2   3  15       15.93       15.94      2.18 o 
  -1   3  15      255.33      239.51      4.44 o 
   0   3  15       44.76       41.55      2.68 o 
   1   3  15      245.68      220.14      4.27 o 
   2   3  15       15.47       13.17      2.46 o 
   3   3  15        6.19        4.89      2.11 o 
   4   3  15       19.01       15.51      2.64 o 
  -4   4  15        0.87        2.89      1.64 o 
  -3   4  15       30.09       34.33      5.93 o 
  -2   4  15      135.11      134.24      3.67 o 
  -1   4  15       52.16       57.61      3.07 o 
   0   4  15       67.95       57.47      2.95 o 
   1   4  15       51.86       47.28      2.88 o 
   2   4  15      135.26      136.50      3.64 o 
   3   4  15       30.43       29.58      2.28 o 
   4   4  15        0.93       -2.03      2.54 o 
  -4   5  15        4.64        7.11      1.96 o 
  -3   5  15       20.71       21.91      1.35 o 
  -2   5  15       33.85       36.14      2.55 o 
  -1   5  15      200.53      194.64      4.23 o 
   0   5  15        0.79       -1.51      2.34 o 
   1   5  15      195.42      192.44      4.31 o 
   2   5  15       33.84       36.85      2.66 o 
   3   5  15       21.46       23.56      2.35 o 
  -4   6  15       92.25      107.91      8.44 o 
  -3   6  15        6.98        7.73      1.28 o 
  -2   6  15       58.18       53.52      2.94 o 
  -1   6  15       49.97       47.10      2.81 o 
   0   6  15      257.34      232.17      4.69 o 
   1   6  15       48.49       51.58      3.13 o 
   2   6  15       56.00       50.58      2.84 o 
  -3   7  15       23.77       20.68      2.08 o 
  -2   7  15        0.34        0.14      1.51 o 
  -1   7  15       53.42       49.34      2.89 o 
   0   7  15       58.19       50.87      3.01 o 
   1   7  15       50.56       44.95      3.06 o 
   2   7  15        0.52       -0.39      2.13 o 
  -3   8  15       26.74       25.95      1.50 o 
  -2   8  15       10.94       13.78      1.75 o 
  -1   8  15       25.36       27.85      3.05 o 
   0   8  15      208.01      209.52      4.78 o 
   1   8  15       25.16       22.62      2.57 o 
   2   8  15       11.48        8.35      2.26 o 
  -3   9  15       48.55       54.08      1.86 o 
  -2   9  15       35.64       39.79      1.94 o 
  -1   9  15       62.34       55.02      3.22 o 
   0   9  15       28.74       26.10      2.74 o 
   1   9  15       61.79       58.65      3.54 o 
   2   9  15       35.99       35.25      2.89 o 
  -3  10  15        2.04        6.42      1.39 o 
  -2  10  15       16.67       22.17      5.55 o 
  -1  10  15        6.86        2.14      2.65 o 
   0  10  15        1.62       -2.39      2.39 o 
   1  10  15        7.56        8.04      2.89 o 
   2  10  15       16.31       21.17      2.90 o 
  -2  11  15        3.75       -2.78      2.78 o 
  -1  11  15       25.95       24.81      3.15 o 
   0  11  15        7.32        4.57      2.76 o 
   1  11  15       27.88       32.36      3.14 o 
   2  11  15        3.42        5.72      2.91 o 
  -2  12  15       22.07       26.41      2.94 o 
  -1  12  15        3.31        8.19      2.83 o 
   0  12  15       30.23       36.18      2.93 o 
   1  12  15        3.11       -2.64      2.64 o 
   2  12  15       22.51       30.82      2.86 o 
  -1  13  15        2.41       10.03      2.51 o 
   0  13  15        6.79       14.06      3.08 o 
   1  13  15        2.36        0.57      2.34 o 
   0   0  16      146.36      138.38      3.59 o 
   1   0  16      408.80      407.76      4.00 o 
   2   0  16       53.78       52.46      1.97 o 
   3   0  16       19.33       25.39      1.73 o 
   4   0  16        3.52        4.59      1.60 o 
  -4   1  16        2.47        0.31      1.71 o 
  -3   1  16      120.59      123.02      2.61 o 
  -2   1  16       14.97       16.98      1.56 o 
  -1   1  16      105.92      105.78      2.45 o 
   0   1  16       19.43       19.91      1.74 o 
   1   1  16      107.25      111.75      6.52 o 
   2   1  16       14.31       17.68      1.67 o 
   3   1  16      122.10      123.41      2.55 o 
   4   1  16        2.19        2.97      3.12 o 
  -4   2  16        7.22        3.97      1.85 o 
  -3   2  16        5.80        7.18      2.42 o 
  -2   2  16       18.89       15.30      2.17 o 
  -1   2  16       50.17       47.47      1.99 o 
   0   2  16       14.42       13.80      2.76 o 
   1   2  16       49.84       48.04      2.09 o 
   2   2  16       18.94       17.61      1.53 o 
   3   2  16        5.88        6.56      1.57 o 
   4   2  16        7.35        2.07      2.61 o 
  -4   3  16        0.62        2.23      1.80 o 
  -3   3  16       34.99       34.09      1.95 o 
  -2   3  16       28.15       30.37      2.52 o 
  -1   3  16      151.29      152.21      3.98 o 
   0   3  16      146.22      139.38      3.79 o 
   1   3  16      147.72      144.62      3.97 o 
   2   3  16       29.77       37.95      2.74 o 
   3   3  16       36.20       35.83      2.69 o 
   4   3  16        0.53       -1.76      2.67 o 
  -4   4  16       23.11       23.05      2.06 o 
  -3   4  16       25.75       26.70      2.06 o 
  -2   4  16      327.41      342.84      5.41 o 
  -1   4  16      176.62      169.95      4.15 o 
   0   4  16       65.58       65.00      3.24 o 
   1   4  16      171.57      167.27      4.16 o 
   2   4  16      328.61      349.88      5.51 o 
   3   4  16       25.19       25.43      2.55 o 
   4   4  16       23.71       13.99      2.82 o 
  -4   5  16        5.63       12.98      3.35 o 
  -3   5  16       42.66       45.34      2.09 o 
  -2   5  16       21.64       23.77      2.60 o 
  -1   5  16      179.71      175.07      4.33 o 
   0   5  16       32.49       22.12      2.79 o 
   1   5  16      173.92      155.34      4.02 o 
   2   5  16       20.47       20.39      2.57 o 
   3   5  16       44.57       43.34      2.82 o 
  -3   6  16        5.95        8.17      1.40 o 
  -2   6  16        0.91        2.09      2.25 o 
  -1   6  16       54.91       58.08      3.24 o 
   0   6  16       19.20       15.24      2.84 o 
   1   6  16       54.91       55.74      3.07 o 
   2   6  16        1.01       -0.12      2.10 o 
  -3   7  16        3.83        4.75      1.41 o 
  -2   7  16       27.35       13.67      2.56 o 
  -1   7  16       48.06       41.32      3.05 o 
   0   7  16      148.34      137.65      4.16 o 
   1   7  16       47.80       47.61      2.86 o 
   2   7  16       26.82       26.84      2.56 o 
  -3   8  16       66.79       68.50      5.50 o 
  -2   8  16       61.22       68.74      2.51 o 
  -1   8  16       14.04       10.99      2.68 o 
   0   8  16        1.29       -0.75      2.15 o 
   1   8  16       14.12        9.02      2.70 o 
   2   8  16       63.38       77.11      3.58 o 
  -3   9  16       51.65       61.97      1.83 o 
  -2   9  16       45.40       51.34      2.56 o 
  -1   9  16       86.15       93.31      3.54 o 
   0   9  16       72.12       64.29      3.33 o 
   1   9  16       86.86       93.91      3.70 o 
   2   9  16       46.00       51.84      3.06 o 
  -2  10  16       41.35       49.74      4.85 o 
  -1  10  16       22.93       29.05      3.04 o 
   0  10  16        3.05        5.52      2.34 o 
   1  10  16       22.31       25.55      2.95 o 
  -2  11  16       23.27       19.86      2.88 o 
   0  11  16        2.98        2.72      2.68 o 
   1  11  16        0.77        4.77      3.08 o 
   2  11  16       23.09       22.48      2.97 o 
   0  12  16       30.04       29.32      3.11 o 
   1  12  16        1.82        2.67      2.36 o 
   1   0  17        2.58        3.42      1.85 o 
   2   0  17        0.67       -1.66      1.66 o 
   3   0  17        1.12        3.29      1.53 o 
   4   0  17       47.85       47.77      2.19 o 
  -4   1  17       24.13       23.00      1.92 o 
  -3   1  17       31.87       37.34      4.49 o 
  -2   1  17        6.13        6.03      1.72 o 
  -1   1  17       51.76       49.99      2.24 o 
   0   1  17      107.66      112.62      2.62 o 
   1   1  17       50.72       50.22      2.14 o 
   2   1  17        5.19        5.98      1.56 o 
   3   1  17       32.53       34.79      1.88 o 
   4   1  17       24.87       29.21      5.08 o 
  -3   2  17       91.37       98.49      2.45 o 
  -2   2  17      100.46      101.14      3.52 o 
  -1   2  17      214.70      223.24      3.29 o 
   0   2  17       92.58       97.18      2.54 o 
   1   2  17      210.24      215.78      3.21 o 
   2   2  17      100.44       92.83      2.35 o 
  -3   3  17       11.69       15.34      1.69 o 
  -2   3  17      153.27      156.97      3.99 o 
  -1   3  17       12.03       13.91      2.67 o 
   0   3  17      162.19      164.38      4.16 o 
   1   3  17       12.79       12.05      2.75 o 
   2   3  17      153.40      156.10      4.17 o 
  -3   4  17        3.22        3.28      1.67 o 
  -2   4  17       33.99       37.59      2.88 o 
  -1   4  17       25.92       25.44      2.63 o 
   0   4  17       16.45       16.24      2.83 o 
   1   4  17       26.36       25.96      2.71 o 
   2   4  17       34.04       34.60      2.97 o 
  -3   5  17       20.99       20.15      1.89 o 
  -2   5  17       14.86        8.83      2.42 o 
  -1   5  17       71.01       59.62      3.21 o 
   0   5  17      149.05      149.56      4.25 o 
   1   5  17       72.04       66.78      3.14 o 
   2   5  17       14.89       10.77      2.32 o 
   3   5  17       20.88       18.29      2.29 o 
  -3   6  17       46.39       47.97      2.11 o 
  -2   6  17       21.58       23.97      2.80 o 
  -1   6  17       81.07       81.53      3.42 o 
   0   6  17       59.60       58.79      3.33 o 
   1   6  17       79.42       74.09      3.21 o 
   2   6  17       20.74       29.04      2.64 o 
  -3   7  17        2.09        3.97      1.42 o 
  -2   7  17       65.86       72.13      3.23 o 
  -1   7  17        4.14        2.37      2.39 o 
   0   7  17        7.16       11.97      2.32 o 
   1   7  17        4.57        6.49      2.77 o 
   2   7  17       65.69       65.75      3.45 o 
  -2   8  17       19.66       23.72      2.71 o 
  -1   8  17       65.21       57.03      3.15 o 
   0   8  17        8.69        4.42      2.52 o 
   1   8  17       65.68       61.77      3.18 o 
   2   8  17       19.86       26.65      2.62 o 
  -2   9  17        5.84        6.55      1.89 o 
  -1   9  17       20.27       22.53      3.03 o 
   0   9  17        4.95        4.25      2.71 o 
   1   9  17       20.63       15.33      2.81 o 
   2   9  17        6.23       13.00      3.02 o 
  -2  10  17       50.39       57.53      2.53 o 
  -1  10  17       40.15       43.89      3.23 o 
   0  10  17       22.83       21.03      3.12 o 
   1  10  17       40.26       37.02      3.14 o 
   2  10  17       50.04       52.85      3.56 o 
  -1  11  17       36.88       48.31      3.52 o 
   0  11  17       54.22       62.42      3.42 o 
   1  11  17       37.88       35.79      3.01 o 
   0   0  18      300.95      312.37      5.56 o 
   1   0  18        4.49        3.62      1.69 o 
   2   0  18        8.60       15.69      5.02 o 
   3   0  18       14.67       21.58      1.90 o 
  -3   1  18       28.09       37.72      3.01 o 
  -2   1  18       16.66       10.60      2.01 o 
  -1   1  18       81.74       77.69      2.48 o 
   0   1  18        2.05        2.43      1.74 o 
   1   1  18       79.85       79.69      2.43 o 
   2   1  18       16.65       12.47      1.58 o 
   3   1  18       27.95       32.29      2.30 o 
  -3   2  18       19.71       25.42      4.43 o 
  -2   2  18       10.99       17.02      2.69 o 
  -1   2  18       30.61       34.44      3.12 o 
   0   2  18       14.67       16.47      2.03 o 
   1   2  18       30.64       27.13      2.04 o 
   2   2  18       10.83       11.90      1.92 o 
  -3   3  18        2.63        4.27      1.47 o 
  -2   3  18        3.23       -1.88      1.88 o 
  -1   3  18       32.40       30.08      2.81 o 
   0   3  18       37.95       29.62      2.70 o 
   1   3  18       31.63       32.57      3.09 o 
   2   3  18        3.25        1.12      2.33 o 
  -3   4  18        8.43       10.80      1.74 o 
  -2   4  18       79.62       87.84      3.41 o 
  -1   4  18       71.97       74.86      3.27 o 
   0   4  18      115.33      111.26      3.89 o 
   1   4  18       72.07       63.83      3.22 o 
   2   4  18       77.12       81.15      3.28 o 
  -3   5  18       22.41       25.70      1.88 o 
  -2   5  18        2.95        6.83      2.31 o 
  -1   5  18       42.04       41.06      2.80 o 
   0   5  18        0.40        0.58      2.58 o 
   1   5  18       40.80       44.78      2.98 o 
   2   5  18        2.95       -0.98      2.13 o 
  -2   6  18       32.15       23.69      2.21 o 
  -1   6  18        4.86        2.99      2.46 o 
   0   6  18        0.61       -2.18      2.18 o 
   1   6  18        4.88        4.83      2.68 o 
   2   6  18       32.03       29.20      2.72 o 
  -2   7  18        3.29        8.39      2.60 o 
  -1   7  18       20.32       22.86      2.99 o 
   0   7  18       40.83       52.22      3.37 o 
   1   7  18       21.04       14.18      2.82 o 
   2   7  18        3.35        9.07      2.80 o 
  -2   8  18       56.68       59.16      2.49 o 
  -1   8  18        1.20       -1.97      2.73 o 
   0   8  18        0.51        4.16      2.44 o 
   1   8  18        1.18        0.52      2.66 o 
   2   8  18       55.95       55.03      3.03 o 
  -1   9  18       84.06       82.68      3.76 o 
   0   9  18       13.93        5.72      2.21 o 
   1   9  18       85.54       99.94      4.02 o 
  -1  10  18       23.75       23.37      3.35 o 
   0  10  18        0.43       -0.31      2.39 o 
   1  10  18       23.64       14.91      2.98 o 
   1   0  19        0.50        2.33      2.47 o 
   2   0  19        4.08        3.44      3.82 o 
   3   0  19        0.72        2.57      1.73 o 
  -3   1  19       11.84       14.94      2.39 o 
  -2   1  19       32.09       28.88      2.75 o 
  -1   1  19       22.01       16.87      2.04 o 
   0   1  19      153.22      151.45      3.12 o 
   1   1  19       22.11       20.19      3.42 o 
   2   1  19       32.15       31.52      5.30 o 
  -3   2  19       11.97       14.52      4.73 o 
  -2   2  19       11.81       15.54      2.32 o 
  -1   2  19       86.02       95.06      3.84 o 
   0   2  19        0.77        1.57      1.66 o 
   1   2  19       86.98       87.08      5.59 o 
   2   2  19       11.43       24.11      2.83 o 
  -2   3  19       18.04       21.66      2.41 o 
  -1   3  19       32.77       32.27      2.71 o 
   0   3  19        6.79        7.76      2.61 o 
   1   3  19       33.40       38.13      2.87 o 
   2   3  19       16.56       10.53      2.46 o 
  -2   4  19        1.90       -2.13      2.13 o 
  -1   4  19       17.72       16.80      2.43 o 
   0   4  19        3.48       -2.61      2.61 o 
   1   4  19       17.30       15.22      2.44 o 
   2   4  19        1.89        4.17      2.54 o 
  -2   5  19        4.83       10.49      2.33 o 
  -1   5  19        4.38        9.71      2.53 o 
   0   5  19       15.30       15.00      2.60 o 
   1   5  19        4.31       -0.15      2.28 o 
   2   5  19        4.39        6.85      2.41 o 
  -2   6  19       14.48       10.80      2.19 o 
  -1   6  19       33.39       29.92      3.06 o 
   0   6  19        0.91       -2.23      2.47 o 
   1   6  19       34.77       39.31      3.30 o 
   2   6  19       14.42        6.35      2.26 o 
  -2   7  19       41.11       43.91      2.93 o 
  -1   7  19       14.10        9.92      2.16 o 
   0   7  19       29.08       29.94      3.01 o 
   1   7  19       14.19       10.79      2.44 o 
   2   7  19       40.70       48.27      3.41 o 
  -1   8  19        0.40        5.33      2.53 o 
   0   8  19       29.70       35.87      3.31 o 
   1   8  19        0.38       -2.62      2.62 o 
   0   9  19        0.81        1.26      2.82 o 
   0   0  20      363.79      374.08      6.11 o 
   1   0  20        2.74        2.68      2.74 o 
   2   0  20        9.97       14.34      1.75 o 
  -1   1  20       37.87       39.01      5.32 o 
   0   1  20      132.38      141.23      8.03 o 
   1   1  20       39.21       38.67      4.03 o 
   2   1  20        3.17       -1.41      1.41 o 
  -2   2  20        3.38       -1.49      1.97 o 
  -1   2  20       18.07       18.47      2.44 o 
   0   2  20        0.06       -2.35      2.77 o 
   1   2  20       18.23       18.82      2.93 o 
   2   2  20        3.43        6.18      2.61 o 
  -2   3  20        8.32       21.38      2.71 o 
  -1   3  20       68.09       84.18      3.63 o 
   0   3  20       22.43       28.55      3.31 o 
   1   3  20       68.25       76.19      3.73 o 
   2   3  20        7.87        7.30      2.63 o 
  -2   4  20       34.74       27.22      2.47 o 
  -1   4  20       60.50       53.20      3.01 o 
   0   4  20        9.63        4.15      2.82 o 
   1   4  20       61.00       65.91      3.54 o 
   2   4  20       34.51       32.02      3.03 o 
  -1   5  20       24.33       28.58      2.99 o 
   0   5  20        6.59        3.00      2.33 o 
   1   5  20       25.44       24.34      2.64 o 
  -1   6  20        8.00       16.98      2.88 o 
   0   6  20       16.00       16.38      3.06 o 
   1   6  20        7.86        5.55      2.84 o 
   0   7  20        0.72       -2.07      2.07 o 
   1   0  21        6.21        2.95      4.23 o 
  -1   1  21        4.24       10.09      2.04 o 
   0   1  21        6.67       13.42      2.48 o 
   1   1  21        4.64        6.46      2.61 o 
  -1   2  21       40.37       31.68      3.13 o 
   0   2  21       26.63       27.91      3.17 o 
   1   2  21       39.79       47.03      3.29 o 
  -1   3  21       42.48       49.05      3.47 o 
   0   3  21       23.82       23.46      3.11 o 
   1   3  21       42.73       35.79      3.21 o 
  -1   4  21        0.27        3.36      2.27 o 
   0   4  21       15.17       17.71      3.16 o 
   1   4  21        0.28        4.69      2.93 o 
                                                 
